# Supplementary material for: Microbiome-metabolome analysis insight into the effects of high-salt diet on hemorheological functions in SD rats
Source: Front Nutr. 2024 Sep 24;11:1408778. doi: 10.3389/fnut.2024.1408778 (PMC11460366; doi:10.3389/fnut.2024.1408778)
Supplement: Supplementary file 2 [file Table_1.xlsx]

## Sheet: Sheet1
Table S1: Detailed phenotype information
Table S2: The altered gut microbiota after HSDs
Table S3：The metabolite matrix
Table S4：The altered plasma metabolites after HSDs
Table S5: Detailed MR results

## Sheet: Table S1
ID	Phenotype	Year	Population	Sample size	PMID
ebi-a-GCST90013989	Sodium in urine	2021	European	396020	34017140
ebi-a-GCST90002363	Red blood cell count	2020	European	545203	32888493
ebi-a-GCST90002369	Red cell distribution width	2020	European	531774	32888493
ebi-a-GCST90002334	Mean corpuscular volume	2020	European	544127	32888493
ebi-a-GCST90002304	Hematocrit	2020	European	562259	32888493
ebi-a-GCST90002310	Hemoglobin concentration	2020	European	563946	32888493
ebi-a-GCST90002322	Mean corpuscular hemoglobin	2020	European	486823	32888493
ebi-a-GCST90002328	Mean corpuscular hemoglobin concentration	2020	European	491553	32888493
ebi-a-GCST90019421	Fibrinogen measurement	2020	European	10708	33328453
ebi-a-GCST90016961	Gut microbiota abundance (genus Akkermansia id.4037)	2021	European	14306	33462485
ebi-a-GCST90016974	Gut microbiota abundance (genus Butyricimonas id.945)	2021	European	14306	33462485
ebi-a-GCST90016971	Gut microbiota abundance (genus Bilophila id.3170)	2021	European	14306	33462485
ebi-a-GCST90017045	Gut microbiota abundance (genus Prevotella9 id.11183)	2021	European	14306	33462485
ebi-a-GCST90017020	Gut microbiota abundance (genus Lachnoclostridium id.11308)	2021	European	14306	33462485
ebi-a-GCST90016962	Gut microbiota abundance (genus Alistipes id.968)	2021	European	14306	33462485
ebi-a-GCST90017060	Gut microbiota abundance (genus Ruminococcaceae UCG013 id.11370)	2021	European	14306	33462485
ebi-a-GCST90016996	Gut microbiota abundance (genus Eubacterium brachy group id.11296)	2021	European	14306	33462485
ebi-a-GCST90016994	Gut microbiota abundance (genus Erysipelotrichaceae UCG003 id.11384)	2021	European	14306	33462485
ebi-a-GCST90016983	Gut microbiota abundance (genus Coprococcus2 id.11302)	2021	European	14306	33462485
ebi-a-GCST90017039	Gut microbiota abundance (genus Parabacteroides id.954)	2021	European	14306	33462485
ebi-a-GCST90017043	Gut microbiota abundance (genus Phascolarctobacterium id.2168)	2021	European	14306	33462485
ebi-a-GCST90017024	Gut microbiota abundance (genus Lachnospiraceae NK4A136 group id.11319)	2021	European	14306	33462485
ebi-a-GCST90016981	Gut microbiota abundance (genus Collinsella id.815)	2021	European	14306	33462485
ebi-a-GCST90017066	Gut microbiota abundance (genus Ruminococcus torques group id.14377)	2021	European	14306	33462485
ebi-a-GCST90017058	Gut microbiota abundance (genus Ruminococcaceae UCG010 id.11367)	2021	European	14306	33462485
ebi-a-GCST90017023	Gut microbiota abundance (genus Lachnospiraceae ND3007 group id.11317)	2021	European	14306	33462485
ebi-a-GCST90017050	Gut microbiota abundance (genus Ruminiclostridium6 id.11356)	2021	European	14306	33462485
ebi-a-GCST90017056	Gut microbiota abundance (genus Ruminococcaceae UCG005 id.11363)	2021	European	14306	33462485
ebi-a-GCST90016989	Gut microbiota abundance (genus Dorea id.1997)	2021	European	14306	33462485
ebi-a-GCST90016964	Gut microbiota abundance (genus Alloprevotella id.961)	2021	European	14306	33462485
ebi-a-GCST90016970	Gut microbiota abundance (genus Bifidobacterium id.436)	2021	European	14306	33462485
ebi-a-GCST90017011	Gut microbiota abundance (genus Fusicatenibacter id.11305)	2021	European	14306	33462485
GCST90132693	Linoleic acid measurement	2016	European	13527	27005778
GCST90274559	Eicosanoid 11d-TXB2 a levels	2023	European	6496	37524825
GCST90274560	Eicosanoid 11d-TXB2 b levels	2023	European	6496	37524825
GCST90274621	Eicosanoid 2,3 dinor TXB2 levels	2023	European	6496	37524825
GCST90274554	Eicosanoid 11-dehydro-2,3-dinor-TXB2 a levels	2023	European	6496	37524825
GCST90274555	Eicosanoid 11-dehydro-2,3-dinor-TXB2 b levels	2023	European	6496	37524825
GCST90274551	Eicosanoid 11,12-diHETrE a levels	2023	European	6496	37524825
GCST90274552	Eicosanoid 11,12-diHETrE b levels	2023	European	6496	37524825
GCST90274576	Eicosanoid 12-oxoETE a levels	2023	European	6496	37524825
GCST90274577	Eicosanoid 12-oxoETE b levels	2023	European	6496	37524825
GCST90199643	Glycodeoxycholate levels	2023	European	6877	36635386
GCST90200333	Taurocholic acid levels	2023	European	7743	36635386
GCST90200321	Cholate levels	2023	European	7892	36635386
GCST90200334	Taurodeoxycholate levels	2023	European	7287	36635386
GCST90200337	Taurochenodeoxycholate levels	2023	European	8048	36635386
GCST90200342	Glycochenodeoxycholate levels	2023	European	8164	36635386
GCST90200387	Glycocholate levels	2023	European	8247	36635386
GCST90200429	Cytidine levels	2023	European	7659	36635386
GCST90243416	Uridine levels	2014	European	7800	24816252

## Sheet: Table S2
0.5% Salt VS. 4.0% Salt	FC	P	0.5% Salt VS. 8.0% Salt	FC	P
Negativibacillus	3.2381	0.0079458	Peptococcus	0.16667	0.00017824
Acetatifactor	0.25255	0.011524	[Eubacterium]_oxidoreducens_group	0.080488	0.00038818
Ideonella	2.0698	0.015381	Ruminococcaceae_UCG-010	0.33333	0.0029464
Ruminococcaceae_UCG-010	0.46078	0.023001	Acetatifactor	0.13265	0.0031398
Family_XIII_UCG-001	0.44	0.02442	Candidatus_Soleaferrea	0.15556	0.00334
Methylotenera	2.5908	0.02464	Tyzzerella	0.17766	0.003679
Geothrix	3.8843	0.02537	Anaerofilum	0.19615	0.0076995
Candidatus_Endomicrobium	11.107	0.025831	Butyricicoccus	0.22739	0.0077295
Candidatus_Nitrotoga	24	0.027602	GCA-900066575	0.28897	0.0083584
GCA-900066575	0.39037	0.034823	Ruminiclostridium	0.31586	0.01241
Lachnospiraceae_NK4A136_group	0.26972	0.03976	Shuttleworthia	15.357	0.016619
Anaerofilum	0.29231	0.039852	Lachnospiraceae_FCS020_group	0.30749	0.021342
Odoribacter	19.526	0.03998	Lachnospiraceae_NK4A136_group	0.23704	0.02232
UBA1819	0.30723	0.040842	Phascolarctobacterium	3.8291	0.026342
Terrimicrobium	2.4107	0.044192	Ruminiclostridium_5	0.4079	0.027072
Ruminiclostridium_5	0.45962	0.044604	Family_XIII_UCG-001	0.45143	0.030151
DNF00809	0.39759	0.044835	Ruminococcaceae_UCG-005	0.31211	0.032653
Anaerovorax	0.5	0.045883	Mucispirillum	0.014451	0.034565
Prevotella_1	0.090219	0.04734	Harryflintia	0.35	0.038003
Lachnospiraceae_FCS020_group	0.3876	0.04792	[Eubacterium]_ruminantium_group	0.079202	0.040072
			Parabacteroides	4.5819	0.043314
			DNF00809	0.44819	0.044764
			Bilophila	12.019	0.045121
			Ruminiclostridium_6	0.40645	0.048443
			Ruminiclostridium_9	0.5741	0.048473
			Lentimicrobium	1.7375	0.049426
			Ruminococcaceae_UCG-004	0.45178	0.049734

## Sheet: Table S3
ID	Metabolite	Retention time	KEGG Compound ID	Library ID	NSD1	NSD2	NSD3	NSD4	NSD5	NSD6	HSD(4% NaCl)-1	HSD(4% NaCl)-2	HSD(4% NaCl)-3	HSD(4% NaCl)-4	HSD(4% NaCl)-5	HSD(4% NaCl)-6	HSD(8% NaCl)-1	HSD(8% NaCl)-2	HSD(8% NaCl)-3	HSD(8% NaCl)-4	HSD(8% NaCl)-5	HSD(8% NaCl)-6
pos_9656	Octadecanol	20.3661	D01924	HMDB0002350;LMFA05000085;PW_C001584	501315	913488	639868	200418	130578	622221	282715	1.33425e+06	1.40867e+06	958512	891087	132613	295936	135059	99176	111355	111137	665316
neg_744	N4-Acetylcytidine	4.48575	C22293	HMDB0005923	14835.8	10334.4	11260.5	19644.4	28945.8	3994.24	17626.1	17017.7	21775.4	19006	35043.8	19604.7	29133.7	29204.2	26243.7	28124.3	26230	35866.5
neg_8215	6',7'-Dihydroxybergamottin	18.0851	C22156	HMDB0039066	206555	316231	303460	84230.5	67843.8	261009	129055	128171	102110	114363	152419	112809	98323.3	107829	92377.7	134353	60002.1	97054.5
pos_8661	Paullinic acid	18.7521	C21946	HMDB0035159;LMFA01030367	65865.1	76076.4	83556	25969.8	17786.9	125937	71087.5	58413.5	67607.4	52936	47150.5	32787.2	28227	36747.1	20519.3	39184.1	17447.4	27237.3
pos_674	Cis-Vaccenic acid	15.5291	C21944	LMFA01030076;HMDB0240219	204690	171803	193181	354808	155568	148092	160264	157867	137281	188772	200887	299678	234794	134911	157966	140573	93770.5	646747
neg_8253	Sapienic acid	17.9857	C21942	LMFA01030267;HMDB0257483	17421.3	23522.1	10488.8	9157.21	10499.8	33438.6	14663.4	16250.5	11494.3	11581.8	16865.9	7000.66	9049.06	10609.7	8027.9	8508.53	5124.8	12974.4
pos_9871	Manoyl oxide	19.2616	C21725	HMDB0302821	450083	1.02922e+06	428042	218837	81067.4	493251	194082	863583	1.02889e+06	669318	657814	115475	219107	124864	126972	72412.9	84529.3	500377
pos_8237	Oryzalexin D	15.0782	C21562	HMDB0302102	17491.7	12874.6	12342.5	16549.7	18045.3	27646.4	109584	148183	14615.6	86709.2	116805	74453.6	139637	174947	104787	251131	118714	48607
pos_10427	Oryzalexin E	16.6444	C21561	HMDB0039702	42136.2	111815	39865.4	13610.1	4003.85	41387.1	14614	96838.2	82521.4	50155.9	87255.4	6650.14	12604.6	10456.1	7678.84	6346.28	6057.48	32484.5
neg_4717	Benazeprilat	8.4129	C21541	HMDB0060582;PW_C040467	105895	135695	78732.3	95977.6	173625	45443.7	81718.2	69706.8	137249	86453.3	79404.4	57139.1	158735	233364	102653	197049	153613	106997
neg_4775	N-OCTANOYL-L-HOMOSERINE LACTONE	8.64777	C21199	HMDB0255213	45942.6	34611	33340.6	73493.7	70015.7	18252.1	64107.7	49463.8	119666	91055.3	66990.3	130984	95174.8	74035.9	108372	53280.1	80335.3	159851
pos_930	D-Glucaro-1,4-lactone	1.26903	C21095	HMDB0041862	3.24277e+06	1.4671e+06	1.96273e+06	6.63283e+06	6.02286e+06	128346	1.43339e+06	1.69004e+06	3.06771e+06	2.41291e+06	1.68293e+06	3.46049e+06	4.29905e+06	4.90061e+06	3.09721e+06	4.09292e+06	5.07171e+06	4.33279e+06
pos_3535	D-Digitoxose	5.3295	C21045	HMDB0251279	667360	171056	102632	714819	2.19465e+06	153650	159132	249277	226024	359005	240292	801586	535191	546619	465602	320100	579278	764356
neg_3819	3-Methylcrotonylglycine	5.3539	C20828	HMDB0000459	134038	110244	122056	136843	230149	70895.6	97412	90122.4	97750.3	100324	87940.5	116013	124848	106681	168491	74012.3	116044	159013
pos_4517	Isovalerylcarnitine	5.77125	C20826	HMDB0000688;LMFA07070076	1.1517e+06	952849	779933	1.69261e+06	1.62878e+06	704320	1.43129e+06	1.11339e+06	1.80874e+06	1.39416e+06	1.24203e+06	1.22321e+06	1.50482e+06	1.63719e+06	1.68805e+06	1.36526e+06	1.36853e+06	1.46505e+06
pos_9915	Oleoylethanolamide	19.0074	C20792	HMDB0002088	980672	2.09734e+06	991619	461116	191073	1.16222e+06	460781	1.97511e+06	2.37974e+06	1.54192e+06	1.55313e+06	270902	501185	272068	230246	199711	244850	1.05899e+06
pos_2468	Ginsenoside Rg3	19.3364	C20778	LMPR0106080010;HMDB0039546;MJDBOTE0001217	908300	559039	1.13447e+06	981305	1.4405e+06	426182	278057	1.68001e+06	227061	4.98834e+06	3.94731e+06	1.30579e+07	1.63128e+06	1.87962e+06	221933	1.21715e+06	3.31173e+06	364958
pos_203	Janthitrem C	13.6189	C20601	HMDB0040684	6.44154e+06	7.18563e+06	8.88026e+06	3.15518e+06	2.13934e+06	1.08473e+07	1.06868e+07	7.48346e+06	6.04637e+06	6.93713e+06	7.82167e+06	3.53187e+06	4.44192e+06	4.64939e+06	4.89356e+06	7.20573e+06	2.92506e+06	2.53587e+06
pos_11153	Janthitrem B	13.916	C20600	HMDB0030528	452049	478177	453462	597978	278092	452535	582387	568341	478626	518730	547742	445564	457459	531353	444594	646613	397759	266978
pos_536	Penitrem D	13.2681	C20596	HMDB0256240;HMDB0242736	2.4924e+07	2.85359e+07	3.05864e+07	1.48845e+07	1.33453e+07	3.72679e+07	3.33579e+07	3.12984e+07	2.88097e+07	2.8418e+07	2.96841e+07	2.02059e+07	2.95174e+07	3.24364e+07	2.98845e+07	4.14074e+07	2.6446e+07	1.74124e+07
pos_12315	Noreugenin	10.6323	C20462	HMDB0303562	42683.3	34735.3	24181	54184.2	65734.5	34581.4	32334.4	4842.52	4603.83	25281.6	16668.4	59345.5	13580.4	4824.42	4699.1	5522.31	5091.08	47765.1
neg_5291	Biotin sulfoxide	10.7429	C20386	HMDB0249229	79430.4	70609.4	82897.1	79261.5	84952.1	79431.8	72539.5	133622	85536.3	96946.2	83380.1	96086.6	88927.6	100990	88131.5	109528	80517.5	65471.4
pos_16429	Annonacin	6.9559	C20213	HMDB0033327;HMDB0033628	729127	1.13724e+06	851489	818988	116.363	837800	938856	1.71891e+06	1.25316e+06	1.16285e+06	1.03196e+06	740475	917005	1.01212e+06	856738	1.21983e+06	940668	555667
neg_43	Gymnodimine	13.4228	C20025	HMDB0041430	1.3052e+06	1.37086e+06	1.37397e+06	1.15507e+06	846215	1.77986e+06	1.43611e+06	1.17277e+06	973598	1.33351e+06	1.38496e+06	1.75158e+06	1.57037e+06	1.86403e+06	1.21918e+06	1.98188e+06	1.83292e+06	953831
pos_17132	L-prolinamide	4.76505	C19781	HMDB0253910	282433	11229.9	3082.33	471622	914476	11755.7	20836.3	456548	134900	305254	155311	608733	577271	600259	579498	521162	553414	632022
neg_11202	(3S)-3-hydroxycyclocitral	8.85668	C19731	HMDB0303972	33425.2	19665.2	14434.2	56733.7	57809.4	18483.6	13801	17181.4	24697.6	24138.9	17630.9	40875.6	44549.9	35879.1	41103.7	20520.9	49469.7	75776.3
pos_4513	S-Farnesyl cysteine	5.72313	C19691	HMDB0257400;HMDB0011627	912126	418600	224483	1.68576e+06	1.97345e+06	258342	283687	1.49586e+06	215981	991408	977253	1.9701e+06	1.02429e+06	1.07788e+06	815820	872519	1.17639e+06	1.17883e+06
neg_1903	Docosanedioic acid	18.4144	C19625	LMFA01170037;HMDB0242127;HMDB0304342	22583	12278	15590.4	17263.7	27255.3	40527.8	33300.8	3697.27	16895.8	11706	9401.73	14524.8	18448.9	17765.4	10021.2	20268.5	19836.6	24352.5
pos_7874	22-Hydroxydocosanoic acid	12.8715	C19623	HMDB0304091;HMDB0302963	87266.3	165143	41809	9631.86	13690.7	206057	47324.6	50672	23941.2	36333.8	37418.7	23397.6	19955.6	20106.2	24665.3	29861.5	16160.6	8984.32
pos_10564	9,10-Dihydroxystearic acid	15.9323	C19622	HMDB0302281;LMFA02000142;HMDB0303981	271574	294782	290737	308977	187991	275384	265187	229676	225765	228505	300042	193394	204123	179613	266590	239437	162922	172052
pos_181	Floionolic acid	15.3286	C19621	LMFA02000147;HMDB0034295	157948	172420	145066	151072	145074	176108	122924	126418	115950	116350	153457	100108	110754	138951	114389	141697	96322.9	62410.9
pos_11089	9,10-Epoxy-18-hydroxy-octadecanoic acid	14.1443	C19620	HMDB0302107	261371	227174	196645	535236	160516	187286	191525	193449	166097	203898	294850	264521	201480	192897	287495	198647	169905	158455
neg_2067	9,10-Epoxyoctadecanoic acid	14.7717	C19620	LMFA02000326;HMDB0061650;HMDB0247617	150524	118311	133911	173893	190598	135907	384938	112527	135903	191785	206685	133772	186897	170983	109689	186021	181314	286478
neg_2146	Hexadecanedioic acid	13.2716	C19615	HMDB0000712;HMDB0000672;LMFA01170022;HMDB0304377	136376	110973	154615	176567	126345	113381	307998	153208	200714	208243	254626	171052	167425	172115	134863	205141	148585	176421
pos_10906	Polypropylene	14.6435	C19505	HMDB0255988	217473	207644	231634	88751.4	105735	453601	366651	269289	424511	335282	311001	280676	143825	149134	99944.6	224603	86772.6	158673
neg_10115	N'-nitrosoanabasine	11.687	C19477	HMDB0041939	23981	27399.8	18117.1	23537.9	26612.2	24238	26651.6	27709.1	22696.8	26238.3	66396.6	27895.7	24599.8	28681.9	20874	22699	27916.7	22827.5
neg_1502	Cis-9,10-Epoxystearic acid	14.4429	C19418	HMDB0247617	327287	314021	376985	606229	126411	212789	269796	213478	111087	215969	337114	269516	152252	134917	248591	147429	119214	111108
pos_8877	9,10-Epoxystearic acid	21.2972	C19418	LMFA02000326;HMDB0247617	24201.8	90588	48092.8	16390.3	8122.24	47165.7	21886.3	106564	125075	79231.4	75240.1	6055.1	19491.1	7393.8	12155	5545.82	3966.81	48960.6
pos_4307	N-NITROSOMORPHOLINE	3.90388	C19283	HMDB0255208	5528.07	3600.2	4230.92	7573.31	10349.6	1886.32	23209.3	15066.4	9378.58	14396.2	23458.9	9930.45	11685.9	13749.5	12344.2	20794	9544.73	1997.19
pos_1821	Ethyl 3-(N-butylacetamido)propionate	9.6721	C18830	-	29283.9	46954.1	24204.5	16289.3	18480.5	40490.9	35212.4	51022.7	48515.3	37699.8	119850	16048.9	19952.8	20696.8	18274.9	26320.5	19048.7	15423.4
neg_7537	Ancymidol	21.8107	C18774	HMDB0248390	23206.1	18809	20131.7	25145.3	24341.3	28257.7	26835	20111	22553.7	19074.4	19085.7	14558.6	21882.4	24570.1	33630.3	24388.7	16344.7	24913.8
neg_9279	Dinoterb	14.0702	C18671	-	30685.2	32721	31831.4	30357.9	26575.6	31940.1	33490.9	42022.7	31933.2	34521.8	53833.8	30640.2	33969.3	32974.4	32736.2	37435.8	34532.7	32167.4
neg_10570	2-Methyl-4,6-dinitrophenol	10.5177	C18653	HMDB0245221	33255.9	18784.7	19240.9	27418.5	58487.4	42347.8	19327.8	27661.9	25566.5	23514.3	25322.2	21501.2	37375.2	24865.6	26385.5	29780.2	23343.5	82501.2
neg_10273	DNOC	11.2751	C18653	HMDB0245221	64590.5	73861.7	61608.1	63497.1	53366	70619.5	55818.9	65605.3	53623.7	54677.1	84284.1	43660.5	46272.6	42001.7	49521.6	50525.9	41788.5	47525.2
pos_4365	Pyridazine-3,6-diol	4.5188	C18474	HMDB0256963	10434.8	7995.87	7523.17	17581	14832.3	4241.58	9476.72	13607.5	14011	13014.9	16797.4	14964.3	19217.6	20514.2	18872.9	19502.1	20246.4	16952.5
neg_10666	Pyrazosulfuron-ethyl	10.2857	C18444	HMDB0256958	250799	231107	226644	191541	356100	248604	177005	188743	180721	193735	260962	228472	213790	200415	180993	185015	206279	296250
pos_6950	16-Hydroxyhexadecanoic acid	9.51875	C18218	HMDB0006294	334418	479281	296492	222898	134173	539248	519295	409470	745787	560012	685888	565495	373473	392210	260079	425295	360011	429768
pos_2954	Resolvin E2	12.2914	C18173	HMDB0257163;LMFA03140011	15845.3	17358.5	9333.99	20143.3	14325.7	18065	9995.05	7304.03	7659.56	8662.65	18597.4	9691.97	12950.5	12511.9	9863.15	12488.4	13179.3	16709.7
pos_11891	Menthone lactone	11.8035	C18066	HMDB0040330	102346	92577.6	139842	58588.8	96173.1	124546	130913	62995.4	133534	96198.5	100981	57351.1	150105	188195	131018	215780	176656	38877.4
neg_7765	Sophoraflavanone G	20.063	C18053	LMPK12140467;HMDB0258381	68861.4	54792.1	79240.9	24459.3	109396	76418.3	62667.5	49384.5	50279.8	78913.6	69593.5	137077	116372	218426	69770.8	33575	242814	72727.4
pos_11223	Momilactone A	13.6936	C18015	HMDB0036748;LMPR0104080002	44879.5	28727.2	36505.2	79296	53237.1	26632.2	10132.4	30331.7	33088.6	36779.2	61840.9	73564.2	44201	38516.9	53601.5	53033.3	32725.9	43127.2
neg_12079	Astragaloside I	6.8888	C17797	HMDB0248673	541331	36616.1	3729.81	6749.76	2.64191e+06	17647.7	37829.9	0	36405.1	18558.7	18558.7	0	0	0	0	0	0	0
neg_3412	Cyclodopa glucoside	2.85127	C17751	HMDB0029833;HMDB0304310	50219	0	0	81910.8	169184	0	0	14363.2	0	55344	3590.81	207013	69109.9	34129.4	75660	8506.1	225100	2153.84
neg_12403	Cyclo-dopa 5-O-glucoside	6.12118	C17751	HMDB0304310	256275	208575	177968	241052	557852	95925.5	349961	336924	658520	423773	370423	349686	408020	399168	644402	336017	298309	362202
neg_37	Allocholic acid	11.1997	C17737	HMDB0000505;LMST04010092	2.25963e+07	2.29652e+07	3.83188e+07	6.44456e+06	3.95499e+07	5.70313e+06	2.23817e+07	1.67801e+07	1.33552e+07	1.40029e+07	1.37803e+07	3.49455e+06	2.61594e+07	4.74938e+07	3.58554e+06	5.44184e+07	2.00164e+07	5.28262e+06
pos_11873	Muricholic acid	11.8535	C17726;C17727;C17647	HMDB0000415;HMDB0000364;HMDB0000506;HMDB0000865	284600	304188	418362	104891	352381	243178	363764	187328	363119	257232	269356	114719	504319	653466	562479	552681	582180	170789
pos_16952	Astromicin	5.6235	C17708	HMDB0248678	9.21968e+06	1.76714e+07	8.96805e+06	46191.4	77564.8	1.93352e+07	1.44038e+07	73720.7	7.59266e+06	5.53773e+06	5.56118e+06	80736.8	38672.6	43013.6	24947.2	30841.1	60755.8	33805.1
pos_11794	Allodeoxycholic acid	12.1358	C17687	HMDB0000478;LMST04010044	261031	281144	477223	81943.1	298631	166212	296545	188985	240974	267746	294027	344482	336064	403277	431270	430922	257099	157753
neg_42	Isodeoxycholic acid	13.199	C17661	HMDB0002536;LMST04010042;HMDB0000438	2.07505e+06	2.50256e+06	5.04217e+06	340668	1.62736e+06	862474	1.71556e+06	962485	1.33094e+06	1.31945e+06	1.36195e+06	1.26882e+06	1.73884e+06	2.05573e+06	1.61322e+06	2.32168e+06	1.38695e+06	1.31664e+06
pos_219	Alpha-Muricholic Acid	10.4816	C17647	LMST04010066;HMDB0000506;HMDB0000865;HMDB0000415;HMDB0000364;MJDBDZS0000028	799827	728404	1.09339e+06	277278	1.6433e+06	256759	1.46639e+06	1.68266e+06	1.23232e+06	1.22052e+06	1.20048e+06	500722	2.61465e+06	4.82317e+06	385801	6.08831e+06	1.2167e+06	559279
pos_12140	3a,12b-Dihydroxy-5b-cholanoic acid	11.0645	C17646	HMDB0000411	55701.2	50722.6	128506	16975.5	63600.8	18701.3	38212.4	20317.8	40477.7	30322.3	31013.8	22281.2	82562.6	126722	73424.2	116282	66873.8	29510.2
neg_2341	Ursocholic acid	10.2345	C17644	LMST04010088;HMDB0249206;HMDB0000917	2.38067e+06	2.65655e+06	4.80685e+06	617927	3.52116e+06	300843	1.17728e+06	846220	700368	785583	763439	418468	1.49716e+06	2.64337e+06	233409	2.86694e+06	1.27893e+06	463151
pos_1622	Lotusine	9.0046	C17567	HMDB0033347	52412.5	58171.6	45188.4	41449.2	54272.3	62980.8	44498.2	55613.1	59818.6	49275.4	163651	37171.5	52792.1	53589.7	59946.4	58897.7	51161.1	40365.5
neg_12029	Chikusetsusaponin Ia	7.03057	C17544	HMDB0034994	501278	869558	812119	16724.3	35823.9	772164	615782	233668	537882	460691	352177	455432	850048	813742	1.05651e+06	669575	620323	1.09009e+06
pos_11850	Capsiamide	11.9268	C17515	HMDB0040940	2.87342e+06	3.78381e+06	3.92458e+06	1.62505e+06	1.4027e+06	3.63096e+06	4.94214e+06	4.24462e+06	4.78836e+06	4.23398e+06	4.36049e+06	2.96082e+06	1.87699e+06	2.01083e+06	1.16122e+06	2.82478e+06	1.26197e+06	2.12615e+06
neg_6028	Sugeonol	14.3164	C17504	HMDB0041036;LMPR0103450003	151824	207697	194693	83083.7	77939	195707	146363	197759	136364	145420	265981	101196	86865.8	91677.2	75712.2	99280.8	81294.7	86364
pos_6715	Zingerone	9.28797	C17497	HMDB0032590	5371.7	9998.55	4870.83	1381.14	1836.67	8771.33	4107.28	7574.73	5478.23	4859.34	20175.6	2277.1	2772.92	3334.82	2477.47	3522.85	2291.11	2238.34
neg_11393	Dehydrodolichol diphosphate	8.30937	C17435	HMDB0060469	93678.2	105066	162723	32931.3	43104.4	124566	142391	59001.3	72619	76979.7	106752	33907.5	19636	12110.2	14289.3	8843.17	12447	50490.1
neg_369	7alpha-Hydroxy-3-oxo-4-cholestenoate	14.2675	C17337	PW_C007985;HMDB0012458	921534	836615	1.00494e+06	686258	1.50562e+06	574231	1.1001e+06	588302	1.0108e+06	850491	1.07019e+06	702758	575285	670614	586649	550218	732703	336240
neg_7994	3beta,7alpha-Dihydroxy-5-cholestenoate	19.2335	C17335	HMDB0012454;PW_C007981	23865.6	459.191	4059.08	351.615	22593.9	91864	378.553	529.64	887.217	747.974	560.98	827.065	31122.5	0	501.925	376.518	0	92991.1
pos_8758	Isomenthone	19.7128	C17125	HMDB0034972	183096	230759	361947	26943	32654.5	263178	218021	171013	204315	146357	142695	63742.5	40852.5	76256.5	39578.7	47512.8	24410	50634.6
neg_10379	Tridecanoic acid	11.0509	C17076	LMFA01010013;HMDB0000910	19884	16355.7	13023.3	43194.3	14116.4	12730.3	15239.7	12412.2	6715.18	11962.3	35940.4	13481.9	11447.7	12275.6	12633	10517.2	12614.3	9198.22
neg_7705	Quassin	20.342	C17012	LMPR0106110002;HMDB0036587	990514	1.19212e+06	1.23289e+06	201014	478374	1.84817e+06	804125	769495	612292	705315	716807	734160	780907	796980	347623	522733	1.34578e+06	474207
neg_5590	Neocnidolide	12.0674	C17002	HMDB0302242	12814.6	15636.2	5979.58	11330.6	18895.5	12231.1	24768.7	23978.9	12644.6	18154.2	27224.1	11224.5	9140.47	14251.8	5072.49	8932.2	8002.36	9443.52
neg_5656	Neocnidilide	12.3473	C17002	HMDB0034450	164820	173762	164884	134902	170997	179556	150168	194389	153093	163224	371361	155247	149011	158457	131124	148527	144802	162144
pos_7538	Methyl hexadecanoic acid	10.7333	C16995	HMDB0061859	65507.6	42265	23794.9	102427	4589.99	154461	72520.1	1.46101e+06	100245	412463	409157	16076	145102	560893	6038.23	99885.3	13954.5	44736.9
neg_230	Liquiritin	7.67592	C16989	HMDB0029520;LMPK12140021;MJDBOTE0000977	987887	1.18502e+06	1.44501e+06	443770	903389	962245	1.95634e+06	1.2008e+06	1.59288e+06	1.38351e+06	1.38907e+06	784036	1.8758e+06	2.22165e+06	2.02577e+06	1.95426e+06	1.85747e+06	1.31986e+06
pos_803	Isokobusone	10.4572	C16977	HMDB0036791	52500.6	41814.6	36518.9	59430.2	66106	58633.5	59007.4	71817.9	78995.8	70822.9	73521	73470.3	77118.8	84758.4	48419.5	79344.5	77644.5	95426.8
neg_11758	Eucarvone	7.6042	C16955	HMDB0302916	31852.9	42721.4	40122.3	19358.8	26985.1	30076.7	48311.3	39522.3	33192.7	41542.9	38701	45145.4	35611.4	57283.2	13122.5	52857.5	38602.7	16191
pos_11039	Dehydrocurdione	14.3174	C16949	HMDB0035407	207697	283609	223112	158742	127835	245186	208632	323631	229206	235497	376926	180521	155101	169414	148562	177725	152907	126897
pos_13152	Cyperolone	9.62198	C16946	HMDB0036680	24733.8	40264.2	29117.6	12323.5	9140.11	32823.7	41489	73859.5	50300	44724.4	54395.1	13249.3	18556.5	24350	16930.9	23900.5	14837.5	12763.5
pos_12543	Cnidilide	10.2003	C16937	HMDB0302259	4370.93	5692.27	6448.33	1033.06	3949.13	4731.86	3326.28	5539.58	3788.11	3508.69	24825.1	1380.78	3750.6	5962.06	1236.76	6331.46	3204.73	2018
pos_11682	Chavicol	12.4684	C16930	HMDB0034107	157410	217905	183379	107214	80099.3	198455	171663	309177	225853	212711	203013	144150	102412	115028	73278	135664	88009.3	100080
neg_6330	Bufadienolide	16.1127	C16921	HMDB0249427	10631.7	12015.3	14482.8	4303.66	1854.61	20502.2	15384.2	11853.2	3201.83	9016.4	24267.5	5626.4	7208.22	7880.59	8476.44	11265.8	4064.09	4354.21
neg_4201	Afzelin	6.79287	C16911	LMPK12111842;HMDB0248048	3569.14	0	0	17845.7	0	0	0	13138.4	0	5716.23	3411.95	9726.48	122057	991.604	56742.3	551404	1122.98	22.2307
pos_500	Tauroursodeoxycholic acid	10.2766	C16868	LMST05040015;HMDB0000874	293463	160060	151317	430675	553982	171282	561419	446692	544947	446667	489219	233611	339465	429021	325790	387913	381820	172779
neg_6990	Citreoviridin	21.2942	C16766	HMDB0250305	1.71076e+06	2.42137e+06	2.99166e+06	1.19527e+06	945362	3.01492e+06	2.46847e+06	1.87181e+06	3.12496e+06	2.05915e+06	3.08226e+06	1.18067e+06	1.78344e+06	1.44946e+06	2.44523e+06	2.49127e+06	1.37149e+06	1.48756e+06
pos_17639	Spongothymidine	1.24668	C16744	MJDBOTE0000613	429930	197868	199162	1.22294e+06	419048	110635	110464	298131	460820	434323	259020	867878	690103	386535	1.28196e+06	386826	395659	999530
pos_723	4-Oxoretinol	13.916	C16683	HMDB0012329;PW_C007859	45503.4	25682.1	24782.4	54007.4	45207.5	77837.6	83303.9	103256	15532.3	96407.2	189372	183537	136681	146730	139242	133147	163810	100477
neg_4446	2-Propylglutaric Acid	7.65193	C16658	HMDB0060684;PW_C040548	51121.5	61797.9	37954.6	52653.2	67341.4	35860.4	53587.9	72771.3	84501.2	78376.9	56143.1	102647	52725	51694.2	43583.2	37426.9	59305.6	71615.1
neg_3876	3-Oxovalproic acid	5.5769	C16652	PW_C040543;HMDB0060685	125194	131238	97454.3	148214	194347	54715.6	65802.5	30374.7	24721.2	78544	49227.8	193278	68906.4	30628.6	30048.8	16543	49681.9	217630
neg_9583	5-Fluorouridine	13.1496	C16633	HMDB0244535;HMDB0060396	2.37778e+06	2.06946e+06	3.7192e+06	789286	1.38284e+06	3.92814e+06	1.95456e+06	1.10719e+06	1.30117e+06	1.34943e+06	1.73103e+06	1.03478e+06	1.20746e+06	1.23275e+06	1.34199e+06	1.24807e+06	648626	1.56589e+06
neg_3788	6-Thiourate	5.23337	C16613	HMDB0060417	6847.45	5861.32	6790.37	13039.7	5945.46	2600.38	5977.57	3270.91	5890.1	7471.96	26048.2	14749.2	9287.11	7625.03	16396.4	6573.53	11115.3	4725.29
pos_4827	5-Phenyl-1,3-oxazinane-2,4-dione	7.09753	C16596	PW_C040533;HMDB0060400	107335	76166.9	78943.8	196286	124590	60689.9	106325	90426.8	145451	126151	124092	162403	217461	235868	301077	227919	163007	159435
pos_17230	4-Hydroxy-2,6-dimethylaniline	4.22638	C16570	PW_C040582;HMDB0060681	4.31407e+06	3.54806e+06	2.92488e+06	7.59407e+06	5.84586e+06	1.65747e+06	3.26319e+06	4.44154e+06	3.47896e+06	4.02782e+06	4.38759e+06	4.9276e+06	4.76606e+06	5.10462e+06	4.89372e+06	3.92405e+06	5.77966e+06	4.12821e+06
pos_13496	9E-Heptadecenoic acid	9.36698	C16536	HMDB0031046;LMFA01030289	25038.9	10126.3	28153.3	3469.36	75076.2	8369.53	23640.2	5027.16	30872.3	17426.8	17745.8	10167.5	22974.5	23699.3	43254.2	20522.3	14812.2	12584.2
pos_10221	13,16,19-Docosatrienoic acid	17.72	C16534	LMFA01030407;HMDB0244522;HMDB0002823	478166	245805	280290	100251	161892	1.60259e+06	900805	209203	552552	527226	533225	819923	149162	141401	83724.5	312025	57935.4	150725
pos_10477	Docosadienoate (22:2n6)	16.4437	C16533	HMDB0061714	152612	156966	124737	66136	62776.6	352443	228784	122737	250003	192451	204524	168281	81017.6	92384.7	66777.1	109739	62210.1	73977.5
pos_10076	Docosapentaenoic acid (22n-3)	18.2495	C16513	PW_C002795;HMDB0006528	147820	157719	163710	141847	54865.9	220958	257306	231169	99527.7	148496	161440	114792	139973	172530	171924	187032	93111.6	75266.8
pos_7588	Palmitoylethanolamide	11.0645	C16512	LMFA08040057;HMDB0002100;LMFA08040013;MJDBOTE0000376	29442.9	51553.7	13218.2	6756.31	3433.52	72252.7	51040.2	13935.4	74213	49561.2	65042.9	59056.2	11060.9	17087.4	7898.03	11392.3	16432.6	2494.34
pos_380	Citronellic acid	8.61795	C16462	LMFA01020104;HMDB0035837	62069.2	60746.6	40553.8	103996	76133.6	28916	77669.2	47346.2	123935	99748.7	84893.8	150044	78783.8	85059.2	72091	47681.9	95737.6	93349.2
pos_17259	N'-nitrosonornicotine	3.90388	C16452	HMDB0041940	583688	64626.9	56448.2	992453	1.72987e+06	75043.1	63475.8	1.08492e+06	80545.7	590441	315765	1.13283e+06	1.01569e+06	919332	874739	1.00322e+06	1.11012e+06	1.17103e+06
neg_186	5-Acetylamino-6-formylamino-3-methyluracil	5.0346	C16365	HMDB0011105;PW_C006748	147181	96156.3	83710.3	218282	243439	94315	127946	141045	107629	135896	94755.2	166964	179149	252996	123587	160180	212129	146854
neg_3518	1-Methyluric acid	3.89825	C16359	PW_C001777;HMDB0003099	6151.83	5332.27	4654.46	12003.4	7616.81	1152.17	3971.7	4417.39	7909.13	6649.95	8708.06	10301.6	9841.44	9138.54	8351.72	7251.34	7743.99	16721.6
pos_701	17-Hydroxylinolenic acid	14.4434	C16346	HMDB0011108	376242	343737	347974	578271	258247	352980	240540	233359	155232	217433	339918	240600	279844	289507	377265	314566	239104	178778
pos_2718	(3Z,6Z)-3,6-Nonadienal	14.9526	C16323	HMDB0031152	5467.5	9916.67	3394.51	4721.18	4785.86	4519.27	6921.37	5778.7	10048.1	6733.28	9249.52	4185	5968.89	5497.52	5017.54	8546.97	6933.06	3849.37
pos_11796	9-Oxo-nonanoic acid	12.1358	C16322	LMFA01060160;HMDB0094711	3798.87	4626.95	3549.93	3724.05	3108.06	3985.34	3529.8	5708.14	4384.8	4351	10379.8	3781.26	3567.83	3721.52	3514.09	3774.48	3904.63	2924.45
neg_5265	7-Epijasmonic acid	10.6451	C16317	HMDB0303804	17351.8	16655.3	19779.8	26199	14757	9368.01	32651	22952	31639.4	24992.4	29460.3	12727.2	16687.1	20290.7	12941	21202.1	16102	12899.8
pos_2812	13(S)-HOTrE	13.916	C16316	-	107752	77513.4	87601.7	230979	97347.6	45316.3	167303	80799	66628.7	113625	104500	139768	77759.5	81219.7	62196.9	68948.3	76826.9	99605.7
pos_14004	Traumatin	9.03315	C16309	LMFA01060093;HMDB0037326	15226.2	15393.6	10131.5	18421.7	19295.9	12888.5	22187.7	17284.3	26707	22022.9	23387.8	21912.6	33380.3	41482.5	34865.6	24099.9	48373.6	18080
neg_1208	Traumatic Acid	9.9303	C16308	HMDB0000933;LMFA01170002	138561	43266	30870.4	95528.3	283071	240069	32519.6	28249.4	42432.8	44156.5	31673.8	73424.2	102478	51294.9	51433	40618.8	106341	262701
pos_10227	Stearidonic acid	17.6949	C16300	PW_C002804;LMFA01030357;HMDB0006547	101719	136335	125533	63477.4	17082	166169	29960.3	223232	166037	135499	246580	17228	173461	38123.7	126052	176130	221625	305376
neg_8434	Scymnol	17.3214	C16260	LMST04030173;HMDB0258186	25413.5	1165.88	860.177	1236.01	22374.9	101430	530.934	1398.67	1452.9	1418.23	2002.67	1403.12	6544.14	805.801	1193.34	877.102	584.42	29260.1
neg_6113	Lipoyl-AMP	14.7717	C16238	HMDB0059635	116316	137676	128053	63249.5	83892.7	168707	150070	177445	205455	159302	147094	104237	91639.2	90971.8	61332.2	92197.6	52575.4	161119
neg_12961	5-Sulfosalicylic acid	4.63397	C16199	HMDB0011725	86306.1	56563.8	51349.2	151560	116990	55068.1	72830.1	74949.5	124907	93351.6	75993.9	100719	111120	88518.1	140997	78683.5	87743.2	159659
neg_11002	6''-Malonylgenistin	9.39453	C16192	HMDB0029529	227652	275438	173958	192970	175063	320832	214249	376627	244167	269033	236933	241089	236352	296907	231247	243746	276254	133604
neg_2144	(9S,10S)-9,10-dihydroxyoctadecanoate	13.3449	C15988	HMDB0059633	302710	282865	331847	464879	188873	245084	307884	170640	170086	225099	346073	251784	227083	224366	235583	266436	222739	186291
pos_3873	Kinetensin	7.3612	C15872	HMDB0012988	2.25464e+06	43868	10305.8	492008	1.03162e+07	410873	0	0	0	0	0	0	17851.5	0	0	0	0	89257.7
neg_7543	6-oxocampestanol	21.7082	C15789	LMST01030133;HMDB0304234	5904.02	1671.65	1272.29	423.565	16016.2	98122.2	356.776	0	1409.44	469.814	424.325	0	15140.3	0	384.188	615.897	0	44805
neg_221	Nodularin	7.221	C15713	HMDB0255692	5.34274e+06	6.16916e+06	5.09863e+06	5.40394e+06	3.5038e+06	6.53816e+06	6.27364e+06	7.04562e+06	6.49493e+06	6.11277e+06	5.67625e+06	4.63689e+06	4.46034e+06	4.47196e+06	4.13139e+06	5.08028e+06	4.29599e+06	4.32208e+06
neg_8408	6-Ethylchenodeoxycholic acid	17.5035	C15636	HMDB0247056	35773	13715.4	12357.7	1782.25	73572.7	77437.1	16490	9232.39	8884.2	6270.57	10962.1	695.117	30442.9	2616.51	964.711	1766.14	2397.67	144469
pos_6896	Sobetirome	9.46852	C15618	HMDB0258355	138262	62747.5	58850.3	337984	117877	113850	150782	130571	115766	133800	133968	138081	189526	225957	278442	193117	166342	83769.9
pos_3888	N-alpha-Acetyl-L-citrulline	7.50252	C15532	HMDB0000856	22315.9	33609.6	30735.6	15348.1	0	31886	28829.5	41507	27437.7	28023.2	53698.5	14318.5	17666.6	20001.7	15189.5	24264	17450.5	11427.5
neg_11362	Taurohyocholate	8.38727	C15516	LMST05040010;HMDB0011637	1.78481e+06	1.01474e+06	964111	2.15805e+06	3.87599e+06	911165	3.94887e+06	3.2379e+06	1.60122e+06	2.47373e+06	2.52423e+06	1.10693e+06	1.64325e+06	1.79177e+06	1.75571e+06	1.77061e+06	1.73797e+06	1.16017e+06
neg_317	Hyodeoxycholic Acid	11.4576	C15515	LMST04010024;HMDB0000811;HMDB0000733;MJDBOTE0001135	398365	378126	944083	103560	412437	153620	340840	116762	261042	216499	237998	147351	474311	674604	442524	753759	291993	208678
neg_1281	Pregnanetriolone	10.8177	C15368	HMDB0041997	30540.3	2402.74	1592.19	68877.5	65726.3	14102.6	5654.02	3015.24	4240.89	3983.48	4894.28	3023.78	11500.3	14544	2597.02	1912.33	24288	14160.3
pos_4421	Nirvanol	4.9878	C14916	HMDB0060533	236337	0	0	679508	502176	0	0	282942	1843.71	127436	71196.4	224958	418914	672360	252659	420103	519313	230136
neg_2491	Trichloroethanol glucuronide	6.4566	C14869	HMDB0042049	8.26075e+07	6.84072e+07	7.01592e+07	9.77165e+07	1.0152e+08	7.52349e+07	6.12799e+07	6.63219e+07	5.87456e+07	6.52368e+07	5.43643e+07	7.45998e+07	8.08507e+07	8.17177e+07	7.6255e+07	7.66078e+07	8.07405e+07	8.89323e+07
neg_1210	9,10,13-TriHOME	9.82675	C14835	HMDB0004710	138983	60927.5	104336	81203.7	238836	209612	70022.8	39743.8	113350	82766.5	93248.3	107950	105230	106923	44507.9	72441.4	143650	158629
neg_1334	9,12,13-TriHOME	11.6103	C14833	LMFA02000014;HMDB0004708	141759	154207	168742	112255	140721	132871	125709	62125.1	101814	97736.5	148857	101299	118419	133897	132601	122767	115920	86911.1
pos_755	12,13-DHOME	12.4918	C14829	HMDB0004705	652391	457464	422305	1.51175e+06	466568	403867	495703	320627	306448	397685	545732	467963	556110	570257	768353	570759	516619	354564
neg_7991	9,10-DHOME	19.2579	C14828	HMDB0004704	86537.5	46773.8	57253.9	33216	56335.8	239108	44600.6	38136.6	38636	36184.4	43429.2	31780.7	61896.5	29948.8	38593.6	37235.1	32892.9	115562
pos_3132	9(S)-HpODE	10.5554	C14827	HMDB0006940	45108.4	41738.6	49635.9	42646.5	53055.1	38465.8	41246.9	31064.1	38994.5	36620.5	44441.6	35176.4	49444.9	61721.5	47550.8	55611.6	57406.9	24933.9
neg_2142	(10E,12Z)-(9S)-9-Hydroperoxyoctadeca-10,12-dienoic acid	13.3731	C14827	HMDB0062434;HMDB0303982	57849.8	57536.3	47776.6	118851	30267.2	34818.5	36889.8	31548.5	15009.2	33615.4	65868.8	51014.2	28842.8	27683.5	41874.5	26086	25367.4	23202.4
neg_69	12(R)-HETE	14.6708	C14822	PW_C040453	1.20412e+06	284433	385892	193420	1.20287e+06	3.95399e+06	1.46785e+06	1.36448e+06	242789	1.30594e+06	2.73743e+06	2.14862e+06	2.66294e+06	3.12453e+06	1.39073e+06	3.0505e+06	3.04921e+06	2.69973e+06
neg_9002	12-oxo-ETE	14.926	C14807	LMFA03060019;HMDB0013633	4592.05	4945.71	7354.55	2245.13	3742.46	4672.38	36646	39320.3	3482.37	23864.8	26475.9	16010.6	48337.5	70033.6	21215.9	94410.5	40567.5	15460.2
neg_2114	(+/-)-11,12-Dihydroxy-5Z,8Z,14Z,17Z-eicosatetraenoic acid	13.8937	C14774	LMFA03060079;HMDB0242269;HMDB0002314	91977.7	52167.7	63168.3	76368.7	86904.4	181279	186878	186661	35139.1	185962	115978	235169	243150	251466	225231	235887	278105	225061
pos_543	9(S)-HODE	14.6957	C14767	HMDB0004670	197152	169949	201726	406321	78896.9	128865	170302	176349	82778.4	148029	211840	162686	74861.5	57331.5	143699	71013.5	53441.2	48822.9
neg_6009	13(S)-HODE	14.1425	C14762	-	271003	235208	253908	523448	131617	210835	169712	157479	82804.2	160679	284969	232723	156890	139469	226202	129354	139506	149921
pos_2709	13-HODE	15.1028	C14762	LMFA02000228;HMDB0004667;HMDB0242324	240965	272516	259953	377520	125376	169457	174875	192245	91468.4	153583	231315	155743	212947	206041	293406	230971	206495	127822
neg_10798	Zeranol	9.97938	C14752	HMDB0041824;HMDB0032702	28519	14704	42993	28667	29570.3	26660.7	40602.1	10267.9	30424.8	23837.5	34102.8	14055.3	28330.2	25537.3	32570.9	56843	22314.1	4385.52
pos_10168	20-Hydroxyeicosatetraenoic acid	17.9489	C14748	HMDB0005998;PW_C002614	196246	324439	194231	59706.8	38734.6	364119	118607	317305	353896	240062	303585	48983.9	55280.4	38983.8	45145.3	44494.4	37116.7	110662
pos_12913	Isophorone	9.79753	C14743	HMDB0031195	16662.6	27092.9	11207.7	19678.7	10092.8	15241.1	11514.4	24674.8	32021.9	19869.7	32320.3	11267.9	15032.3	12405.6	16636.4	12721.3	14440	18958.3
neg_5213	3,5,5-Trimethyl-2-cyclohexen-1-one	10.442	C14743	HMDB0031195	34606.5	33289.3	38694.6	38844.1	44059.9	18144.7	57674.8	14300.7	63242.1	43221.2	51794.6	37667.4	31075.3	36287.3	20650.9	33575.1	32918.3	31945
pos_12388	Hexyl benzoate	10.4572	C14716	HMDB0040431	1547.19	2147.49	2259.94	178.537	432.841	2717.15	1410.53	1886.05	1657.87	1322.41	18247.3	335.196	764.881	496.91	460.541	1770.33	778.816	317.811
pos_11082	Estradiol cypionate	14.1682	C14640	HMDB0251962	293338	240913	325141	305960	211141	383535	425611	397522	346364	444432	408534	608232	590639	676444	498947	922443	603558	251805
pos_2951	Diisooctyl phthalate	12.3162	C14577	HMDB0251353	135882	116175	209957	61111.9	134353	157815	150762	149737	112340	127553	119373	97373.2	159027	180127	99545.8	132310	213246	169904
neg_6292	Deoxycorticosterone acetate	15.8328	C14554	HMDB0251003	781581	1.77397e+06	852304	331082	108549	841998	295830	1.9871e+06	1.96494e+06	1.10714e+06	2.75576e+06	180684	476603	224767	279168	194283	287111	1.39769e+06
pos_4224	Methyl methacrylate	2.38407	C14527	HMDB0032385;HMDB0001470	4413.32	1769.23	1747.03	5927.17	9172.82	3450.36	4651.34	2583.1	6725.41	4328.06	3639.78	3352.4	7110.51	7121.43	8579.23	7234.4	2894.72	9722.77
neg_11050	6beta-Hydroxytestosterone	9.29113	C14497	HMDB0006259;LMST02020054	10009.3	13242.6	5878.48	11793.3	16125.9	3005.96	13057.5	11676.1	6430.08	9257.28	16733.2	5865.47	8495.9	9878.55	7260.32	9064.05	8963.33	7313.25
pos_1983	Eburicoic acid	11.725	C14495	HMDB0251678	102661	78488	85072.7	124709	108059	116975	118655	50980.6	287930	145258	192635	123466	140022	170298	113205	145246	138407	132954
pos_8152	Methandriol	14.5188	C14493	HMDB0254517;LMST02020012	20605.6	12040	12555.2	12549.9	20624.9	45258.1	35609.2	35217.1	7518.29	29261.4	57726.4	38700.9	50933	59883.3	44653.2	56502.8	51918	41707.7
pos_13151	Normethandrone	9.62198	C14491	HMDB0255746	65808.4	99868	90120.8	16803.4	19842.3	102408	131671	222265	115436	126067	155120	34895.3	40994.6	80338.8	20613.7	63843.8	27013.8	13163
pos_8465	21-Deoxycortisone	17.2067	C14478	HMDB0245603	99520.1	102860	113159	115207	78821.8	87552.4	78377.9	82933.2	69841.4	77716.6	78593.9	80375.2	94944.6	88198.7	130528	99880.5	90992.5	65123.8
neg_499	16-Oxoestrone	11.1997	C14441	LMST02010048;HMDB0000372	325512	2354.72	4038.48	12259.7	1.57497e+06	33935.6	1522.15	809.624	1833.85	1301.2	7098.04	1039.16	3691.79	1606.95	4411.09	1710.46	2069.95	8660.47
pos_14006	P-Toluenesulfonamide	9.03315	C14412	HMDB0246504	14527.1	8832.67	8812.99	18307.3	26760.2	9922.44	15750.6	18601.7	17425	17156.2	33042.9	16847.5	27364.2	25148.5	24016.9	49595.8	23534.1	14525.8
pos_11683	Alpha-Methylstyrene	12.4684	C14395	HMDB0059899	317540	453227	379068	203572	149098	402732	352628	619919	459932	429987	405595	287468	192786	216216	137915	254413	160234	195151
pos_13710	4-Propylphenol	9.21173	C14311	HMDB0032625	211654	260121	214270	88010.7	122259	373609	196341	287702	175062	218555	241996	215114	144415	125917	146592	169653	142056	137855
pos_12298	(R)-1-Octen-3-ol	10.7087	C14272	HMDB0031299	7.0454e+06	1.02034e+07	7.30489e+06	3.91273e+06	2.85314e+06	1.09528e+07	8.6307e+06	1.03892e+07	1.15081e+07	9.09172e+06	1.02188e+07	5.8389e+06	6.43882e+06	7.50283e+06	5.44541e+06	7.50208e+06	6.90975e+06	4.83402e+06
neg_10595	4-Heptyloxyphenol	10.4927	C14236	HMDB0246434	70001.7	61041.2	47009.2	90376.8	99337.6	52244	45128.2	47075.3	60032.3	58240.7	51547.3	80726.9	96558.2	70246.8	73663.4	56562.9	82484.2	199834
neg_9373	Dibutyl Phthalate	13.7218	C14214	HMDB0033244;MJDBOTE0001756	151501	180245	247916	116432	100681	112231	98872.7	74052.4	81835	89064	212674	101496	130398	145243	115345	172919	119855	98627.7
pos_8259	Diethyl Phthalate	15.2292	C14175	HMDB0094660	123467	148402	116015	108941	98642.7	145332	115426	190571	140123	141130	151116	118402	115924	126784	115752	116353	113312	107421
pos_7838	1,2,3,4-Tetrahydronaphthalene	12.6669	C14114	HMDB0244120	61157.6	60586	83199.9	18879.1	51156.6	91966.7	138630	108705	77937.9	89101.5	202693	31132.4	38946.9	52695.5	26251.6	65931.9	21929	27926.5
neg_365	1-O-Hexadecyl-sn-glycero-3-phosphocholine	14.1184	C13903	HMDB0243890;LMGP01060010	3.83841e+06	3.77858e+06	4.17471e+06	3.15599e+06	3.16333e+06	4.91944e+06	5.08623e+06	4.1314e+06	4.31043e+06	4.44219e+06	4.26705e+06	4.2407e+06	3.58086e+06	3.50993e+06	3.54886e+06	4.34415e+06	4.04448e+06	2.45689e+06
pos_8509	Octadecanamide	17.6199	C13846	LMFA08010003;HMDB0034146	119129	272241	118437	60610.1	19501	124855	43014.2	242469	300552	191372	200387	31095.2	49052.9	26603.5	32742.7	17496.4	22463	145959
pos_8323	Linoleoyl Ethanolamide	15.6564	C13828	HMDB0012252;HMDB0013624	70214.6	103167	86372.1	37412.3	20095.4	104026	107089	80975.7	104195	82438.7	99532.1	37494.4	30300.2	35511.2	26782.8	38619.4	21877	28710.7
pos_11758	Paxilline	12.2643	C13782	HMDB0030323	164294	234127	176895	73280.2	43225.2	293945	176344	221842	295417	197981	246773	98319.7	75013	106719	57768	101559	71461.1	37557.5
pos_4095	Gaboxadol	1.24668	C13693	HMDB0252570	558444	423935	419653	778746	497708	672176	592334	655422	415138	546855	435303	524526	516707	599922	457725	619628	593631	312629
pos_17783	Delta-Guanidinovaleric acid	0.99305	C13688	HMDB0250978	284106	28064.2	24217.9	65638.5	1.21373e+06	88877.3	5249.38	8542.61	14988.7	7381.12	12019.4	743.786	24812.5	8466.38	21090.7	11167.2	35438.8	47899.6
pos_656	Polidocanol	16.1365	C13493	HMDB0251574;HMDB0244942;HMDB0256665;HMDB0249382	481567	363410	230547	274205	288110	1.25156e+06	280879	330795	405381	311138	349713	227495	268965	243992	254302	429390	235291	181849
neg_8827	Abscisic alcohol	15.5526	C13456	HMDB0039635	16101.1	18341.5	19860.5	9090.92	10722	22490.7	14143.6	18319.2	11390.7	14350.9	170902	13550	11748.6	13581.6	9245.96	13056.9	10518.5	12340.1
neg_8162	Pitavastatin	18.2119	C13334	HMDB0256618;HMDB0041991;MJDBOTE0000878	541022	577917	741385	404653	338062	643091	479313	484503	397278	411605	417690	353035	473136	501660	496256	534090	482738	350935
neg_7218	Demethylphylloquinone	26.2152	C13309	HMDB0004649	374483	560975	545437	250868	327146	884681	450678	523675	380386	530345	605001	686973	344966	343676	215085	354454	328908	351537
pos_2102	Geranylacetone	14.8754	C13297	HMDB0031846	17949	24343	15985.7	13968.5	13084	22363.7	17980.9	26022.9	20243.5	20102.9	37216	16164.3	14169.2	15603.9	14001.2	16229.1	13419.7	11592.3
pos_11617	Nicoboxil	12.6416	C13138	HMDB0255581	27552.9	30054.2	30652	13600	31891.3	31567	41219.6	56979.2	34814.6	39449	48156.8	24782.6	26066.2	32245.2	18362.8	40628.6	19358.9	19735.3
neg_1909	Estradiol valerate	18.2363	C12859	HMDB0303648;HMDB0251966;HMDB0000151;LMST02010039	33899.6	70509.4	39994.3	11643.2	4302.56	43048.3	9088.9	56663.7	56113.1	39581.3	105978	5966.92	13419.4	8461.33	7923.11	7294.35	10175.9	33242.2
neg_6135	Allylestrenol	14.8758	C12811	LMST02030125;HMDB0015500	25128	18774.6	22762	15994.2	16296.3	51813	56613.5	55226.9	8981.54	40912	80383.7	42825.9	51902.4	58561.4	43535.5	72060.5	45383.2	39971.3
pos_341	M-Coumaric acid	2.73423	C12621	HMDB0001713	2.97692e+06	2.51669e+06	2.11043e+06	5.37972e+06	4.0678e+06	809981	1.60037e+06	3.1184e+06	2.54086e+06	2.74859e+06	4.29425e+06	3.73471e+06	3.20909e+06	3.34175e+06	3.22161e+06	2.95385e+06	3.75858e+06	2.76968e+06
pos_17247	Tranexamic Acid	4.07935	C12535	HMDB0014447;PW_C008836;MJDBOTE0000780	3158.76	2722.54	2248.84	4913.12	3533.41	2375.88	2602.09	5422.7	4078.46	4141.27	14608.2	4461.83	4901.41	4700	5125.25	5889.34	5166.55	3625.93
pos_131	Eplerenone	11.9268	C12512	HMDB0014838;PW_C009176;MJDBOTE0000877	190246	287915	262420	77138.4	59545.5	264213	134612	366752	171639	197283	323290	116130	83241.6	115275	66051	82313.6	68512.2	84056.5
neg_5261	Cinnamyl acetate	10.6189	C12299	HMDB0029699	56672.3	48210.3	47478.6	53237.3	77440.1	56995.2	38761.4	49136.6	44895.5	45177.6	48855.8	47916.9	65419	49474.5	52241.9	54501.8	48970.6	121906
pos_12668	2-Pentyl-3-phenyl-2-propenal	10.0488	C12288	HMDB0031313	36727.6	54149.5	59726.3	4205.5	9457.17	56099.5	34621.6	63497.9	32829.7	34728.5	33047.4	7964.71	9803.25	9729.91	7668.13	13229.1	8717.74	9671.34
pos_7745	Alpha-Ionone	12.1358	C12286	HMDB0059883	8239.35	10720.4	8265.97	6542.37	6162.58	9505.45	7994.83	12804.9	9433.51	9224.94	27939.6	6666.58	6415.95	6884.02	5829.36	6917.31	6635.25	5813.79
neg_10169	Nystatin A3	11.5579	C12156	HMDB0242303;HMDB0242564;LMPK06000005	157840	255548	245693	20887.6	50940.1	216129	37952.7	14400.3	24113.8	23316.5	39463.8	16799.2	46544.6	14899.4	11019.6	19861.9	22456.3	164486
pos_10486	Phytosphingosine	16.3931	C12144	HMDB0004610;LMSP01030001	178370	209593	175120	147889	162235	197013	154794	107441	164071	139736	173907	132639	162779	184012	174963	203156	152826	98937.4
pos_2620	4-hydroxysphinganine	16.494	C12144	HMDB0304183;LMSP01030001	149684	186325	166293	73900.3	56647.6	265256	199693	158620	192237	164946	178500	109234	86869.2	106017	75539	115222	66168.3	71399.8
pos_4739	Petunidin 3-glucoside	6.78943	C12139	HMDB0038097;LMPK12010349	2737.5	0	0	13687.5	0	0	0	2577.86	0	644.465	644.465	0	90446.8	0	46945.9	405288	0	0
neg_4182	1-Cyclohexene-1-carboxylic acid	6.74205	C12101	HMDB0243852	23354.2	16941.4	10653.7	44936.3	31812.7	12426.9	13583.1	19243.2	29514	24808.9	18597	36895.5	86558.7	57707.7	111289	29623.7	90513.9	143659
neg_2211	Cyclohexaneundecanoic acid	12.4987	C12100	HMDB0030997	2.24907e+06	2.2202e+06	2.3243e+06	3.61697e+06	1.20058e+06	1.88329e+06	2.1688e+06	1.335e+06	1.24288e+06	1.57892e+06	2.19632e+06	1.56901e+06	1.44536e+06	1.42771e+06	1.79644e+06	1.54521e+06	1.18839e+06	1.26905e+06
pos_16830	1,3-dihydroxy-N-methylacridone	6.11563	C12093	HMDB0304008	99652.1	0	1042.34	2862.94	493349	1006.8	0	0	1857.57	464.393	464.393	0	1230.25	1456.39	1505.94	0	521.541	2667.39
pos_3227	4-Hydroxycinnamoylmethane	10.0979	C12088	-	47125.8	66097.9	51724.7	18964.5	22206.4	76635.4	42557.5	80346.1	53589.3	51034.1	99567.5	27643.5	28896.1	29431.4	28933.9	37023.1	26503	22589.3
neg_4617	Gibberellin A34	8.13088	C11868	HMDB0303448;LMPR0104170025	40234.9	0	594.708	1450.94	197172	1957	252.113	365.154	329.992	661.914	442.637	1700.4	1562.3	625.781	1316.86	298.076	2465.17	3105.61
pos_11060	Salbutamol	14.2421	C11770	HMDB0001937	49906.5	75109.9	60161.8	17520	32224.5	64516.1	53148.6	111619	49144.5	64538.3	216354	44241	31247.8	25548.2	32683.3	28542.6	40516	28948.9
pos_9736	N-arachidonylethanolamine	19.7854	C11695	HMDB0255084;HMDB0004080	87261.8	172063	94712.5	37144.5	22183.6	110205	47453	176276	230814	144022	139217	24977	55167.6	21318.1	22277.8	14790.6	17940.5	132772
pos_4442	Dialdehyde	5.15938	C11678	HMDB0251125	81270	0	0	243778	162572	0	0	59667.5	0	60744.4	14916.9	183310	176917	190265	168419	145445	132409	248049
pos_16270	N-Cyclohexylformamide	7.28772	C11519	HMDB0031314;HMDB0255105	36200.1	46956.6	46359.1	18124.6	22979.4	46581	56914.3	34388.5	41374.2	36548.4	66439.4	13516.5	26704.4	31116.3	24436.4	41057.5	26091.6	10820
pos_8858	3beta-hydroxy-4beta-methyl-5alpha-cholest-7-ene-4alpha-carbaldehyde	21.0087	C11509	LMST01010204;HMDB0304158	1.68887e+06	278909	38359.6	529616	4.49865e+06	268569	25155.4	1.20247e+06	193247	1.37297e+06	1.04795e+06	2.72319e+06	1.97711e+06	1.95097e+06	964741	417019	3.51691e+06	1.99741e+06
neg_10972	Salicylhydroxamic acid	9.49813	C11343	HMDB0257460	9797.95	5196.88	4529.63	5657.26	17861.9	15744.1	4281.58	6425.85	5234.33	5352.21	13869.1	5467.09	9703.01	6002.3	4769.76	5634.98	5444.35	26663.7
pos_17224	Leucylleucine	4.2505	C11332	HMDB0028933;HMDB0254039	161626	0	1135.38	201481	605316	195.281	0	322588	0	163497	80647.1	331399	358690	337819	265311	168669	266835	754817
pos_4386	Leucyl-leucine	4.69115	C11332	HMDB0028933;HMDB0254039	106163	3453.3	4348.68	194835	321787	6392.09	2179.93	177138	2367.13	93364.7	47463.7	191773	127136	117424	93799.3	91376	119599	213483
neg_1138	Chaps	8.95953	C11321	HMDB0249881	715083	741977	480351	953685	1.07337e+06	326029	370835	180676	325594	319929	274545	402609	603403	314567	1.57299e+06	230749	381843	516866
pos_9236	Solutol HS 15	23.5743	C11317	HMDB0258368	15769	68115.6	34886.4	4966.9	7453.81	46815	27395.5	97573	36429.2	49699	74974.6	15094.8	7080.32	8006.91	3214.38	6551.67	1993.82	12695.5
neg_4750	Sulfolithocholylglycine	8.54477	C11301	HMDB0062801;HMDB0002639;HMDB0000698	2.98358e+06	2.03826e+06	1.88217e+06	3.3929e+06	6.3331e+06	1.27145e+06	5.13032e+06	4.25542e+06	2.9303e+06	3.45866e+06	3.55571e+06	1.5186e+06	2.35436e+06	3.30134e+06	1.69459e+06	2.69889e+06	2.54763e+06	1.52934e+06
pos_9767	Tridemorph	19.6621	C11285	HMDB0031810	89981.3	157700	128948	32600.5	22936.5	107721	50158.2	212384	262782	164439	155694	18150.8	47002	18882.7	18926.8	15911.2	15742.5	109352
pos_14187	1,2,3,10-Tetramethoxy-7-(methylamino)-6,7-dihydro-5H-benzo[a]heptalen-9-one	8.92983	C11250	HMDB0250401	215136	225611	217978	278324	140326	213443	321517	288045	199445	233699	306241	125790	171453	191890	214935	190899	191632	67906.8
neg_13045	Trichloroacetic Acid	4.36343	C11150	HMDB0042048	316350	126155	199454	610614	489886	155639	392998	364890	202029	368168	702068	512757	442852	575154	373101	484958	621020	160028
neg_3250	Dichloroacetic Acid	1.6498	C11149	LMFA01090070	13255.3	1423.04	1590	24541	37015.8	1706.49	1697.06	18880.1	2575.56	13267.6	5788.18	29917.5	37283.7	42545.1	33242.6	19670.6	57588.3	33371.7
neg_8892	Etiocholanolone glucuronide	15.2767	C11136;C11135	PW_C002144;HMDB0002829;HMDB0004484	244965	244868	185808	279800	317666	196684	319904	180411	240314	229154	223466	175986	232479	234486	295159	202726	242055	187968
pos_17241	N-Methyl-2-pyrrolidinone	4.10415	C11118	HMDB0002039	9520.71	6118.85	5922.89	13470.8	12175.9	9915.05	11625.5	10657.5	16771.6	12847.7	20794.6	12336.3	13742.4	10754.7	22185	14204	12771.2	8797
pos_4510	Aspartame	5.69893	C11045	HMDB0001894;MJDBOTE0001640	182898	91746.5	74439.4	461107	261986	25210	73675.3	189437	220307	190113	152874	277033	248236	257771	254946	188067	269238	271157
neg_2255	Tetradecanedioic acid	11.8156	C11002	HMDB0000872;LMFA01170018	80170.8	62873.4	59031	122262	106870	49817.4	73928.6	56325.7	69702.3	71107.3	61983.3	84472.7	96770.9	77024.3	54852.4	75245.7	84259.3	192473
pos_17227	Procymidone	4.22638	C10986	HMDB0256790	80022.1	63007.8	53026.1	140431	103775	39870	73166.8	102910	83934	91800.3	103336	107190	95042	102777	95326.7	85437.3	121652	70016.5
neg_10636	Bentazone	10.3901	C10965	HMDB0248965	9735.13	294.589	27863.5	116.839	19876.7	523.941	401.656	383.159	11066.4	2997.27	8053.84	137.844	10595.6	0	10607.5	12699.5	12369.7	17301.6
pos_2734	(+/-)-Metalaxyl	14.7716	C10947	HMDB0031802	57867.6	85751.3	47020.7	49908	49822.1	56835.8	47075.6	95555	80201.6	69007.3	102863	53197.2	51145.2	50935.6	50357.4	56878.4	51651.4	45903.4
pos_802	Diethyltoluamide	10.5802	C10935	HMDB0250930	56065.2	96025	50647	26522.5	35005.8	72125.7	52569.4	110442	81217.5	66561.4	530210	22016.8	38191.3	47436.8	31899.7	51044.3	41669	18906.7
pos_17701	Lupinine	1.15365	C10773	HMDB0304704	16278.5	16682.5	4023.51	37765.9	18793.9	4126.75	9478.54	0	1750.65	3187.81	2807.3	1522.03	243782	27107	2595.47	14587.2	18932	1.15569e+06
neg_9145	Anacardic acid	14.5192	C10759	HMDB0033896;LMPK15040001;HMDB0031059;HMDB0029683;HMDB0247824	75815.9	49963.6	59966	45423.7	63709.5	160017	112777	110523	23984.7	92054.1	194873	120932	135859	141090	108370	153814	132310	143711
neg_8789	2-Hydroxy-6-pentadecylbenzoic acid	15.7293	C10759	HMDB0029683;LMPK15040002	21034	2186.67	5940.3	721.014	20470.1	75851.8	25208.3	21294.1	5679.57	20872.6	41064.1	31308.5	49299.2	59415.8	24660.3	49372.6	62726	50321.4
neg_6598	Lariciresinol	18.0605	C10646	HMDB0253982;HMDB0303941	142214	225264	174868	49173.7	63095.4	198670	125098	148344	101925	112232	137986	86425.6	69861	79936.2	54187.4	102077	37951.9	75152.9
neg_8127	(+)-lariciresinol	18.2868	C10646	HMDB0303941	70497.2	78926.8	79134	43485.1	45952.9	104987	54096.7	41590.6	47428	43846.9	47562	42522.2	61758.3	68553.8	66313.5	59101.1	51783.5	63039.4
pos_7654	Rubschisandrin	11.4935	C10621	HMDB0257360	307388	657012	192328	360825	72453.9	254320	530679	387431	636520	415761	438955	108416	174674	117172	399629	125353	86251.5	144967
neg_8361	(-)-Arctigenin	17.6542	C10545	HMDB0030087	1.60306e+06	1.91862e+06	2.22083e+06	1.59314e+06	702471	1.58024e+06	1.17145e+06	1.15579e+06	987168	1.0277e+06	1.1725e+06	940133	878058	755312	1.51735e+06	900419	633198	584008
pos_61	(-)-maackiain-3-O-glucoside	10.0488	C10538	HMDB0303946	1.84367e+06	1.51501e+06	2.5827e+06	988174	1.52453e+06	2.60794e+06	1.40728e+06	1.90257e+06	1.39333e+06	1.42301e+06	3.0738e+06	988858	1.34069e+06	1.67282e+06	1.1637e+06	1.54618e+06	1.12058e+06	1.20017e+06
pos_11662	Trifolirhizin	12.4918	C10538	LMPK12070033;HMDB0303946;HMDB0036630;MJDBOTE0000264	184140	114536	263433	57082.3	111686	373963	140745	173528	114179	126727	305412	78455.1	98650.4	106848	134723	90818.9	51151.2	109711
neg_3375	Sayanedin	2.60635	C10527	HMDB0030718	79019	122990	125393	68245.8	67897.7	10568.3	28986	44522.6	30939.5	50572.2	83865.2	97840.7	64653.1	62682.6	61581.2	27650.1	136083	35268.9
neg_1033	Ononin	7.92145	C10509	LMPK12050014;HMDB0033987	21388.9	11928.7	4791.2	8762.65	74723	6739.06	6297.22	711.751	9546.27	10051.6	4373.28	23651.1	69767.2	1117.97	2941.87	2374.57	37013.1	305389
pos_12280	Caffeic acid ester	10.7577	C10484	HMDB0302344	83586.9	67307.1	73795.6	102612	99980.1	74239.3	75730.3	162430	107160	112913	96304.3	106331	113301	124454	116794	152530	107245	65482.1
pos_7061	Eugenol	9.64705	C10453	HMDB0005809;MJDBOTE0000375	3200.82	4039.49	2901.6	2301.85	2224.89	4536.28	2883.68	5601.27	3858.06	3823	22397.2	2948.98	2777.22	2979.48	2737.39	3016.04	2957.39	2195.79
pos_343	Cinnamic acid	3.05763	C10438	HMDB0000930;HMDB0000567	1.3255e+07	346165	215403	3.53443e+07	3.01068e+07	262543	210725	1.91391e+07	304710	1.09851e+07	4.94453e+06	2.4286e+07	2.34959e+07	2.70014e+07	2.29201e+07	1.98294e+07	2.62526e+07	2.14761e+07
neg_5120	Physcion 8-glucoside	10.079	C10384	HMDB0035931;LMPK13040013;HMDB0303799	186326	123138	199926	118111	299734	190722	104442	89819.7	100936	107958	210862	136635	157454	175790	143659	118580	126779	222465
pos_8200	Embelin	14.7716	C10342	HMDB0251767;LMPK15050006	160723	232879	130394	145657	137293	157392	131788	273046	230354	197245	287009	153792	145905	145966	147243	153609	150395	132311
neg_11467	Rose oxide (cis)	8.17992	C10288	HMDB0304731	137275	158505	180839	90566	178558	77905.3	233554	106845	218753	154293	158689	58018	176424	243801	111379	192643	239769	94528.6
pos_11806	Tangeritin	12.0818	C10190	HMDB0030539	21349.4	22506	14424.1	24093.7	21987.4	23735.7	15621	30991.7	22632.6	24053	21997.1	26966.8	22660.9	22341.5	23671.2	26831.4	24169	16291.2
pos_4460	Fusaric Acid	5.35363	C10146	HMDB0252556	18776.8	12061.3	10189.6	40429	20171.2	11033.1	16311.1	14211.4	19881.1	17426.2	25425.4	19301.1	16577.4	16076.7	15708.6	10273.2	21600.7	19227.8
pos_1968	Nobiletin	11.4178	C10112	HMDB0002927;LMPK12111468;HMDB0029540;MJDBOTE0001136	77780.9	79994.4	57488.7	92803.2	78522.2	80095.9	62047.1	125661	90110.2	90501.4	84050	84186.8	86225.6	89030.4	89803.3	103007	89204.3	60082.7
neg_8188	Gartanin	18.1879	C10063	HMDB0030700	178745	168527	229575	160778	163938	170909	152310	187956	179281	183848	167037	184307	201392	218892	206460	172217	247467	161923
pos_16521	Nummularine A	6.76292	C10011	HMDB0029336	1.35529e+07	379051	251614	1.38043e+06	6.40795e+07	1.67411e+06	41211.7	60822.4	54615	58582.5	75208.7	77680.9	169463	88480.7	84375.3	54767.9	113629	506063
pos_7171	(S)-Valerianine	9.77167	C09991	HMDB0033484	670.014	2764.8	0	0	0	585.271	99.6415	0	651.834	187.869	1322.55	0	110.334	0	119.897	431.774	0	0
pos_15568	N-(p-Hydroxyphenethyl)actinidine	8.12242	C09984	HMDB0030347	108464	107178	120431	173998	72244.9	68465.5	328003	158550	339349	244074	256800	150394	209190	278315	198114	182373	294336	92812.5
pos_432	Beta-Thujaplicin	9.21173	C09904	HMDB0035213	325746	389662	321838	127213	189458	600559	306892	439428	258752	336653	388849	341542	219824	185352	225682	254732	220827	212529
pos_7602	Risbitin	11.1167	C09715	HMDB0302980	1642.42	2376.65	2067.72	292.277	800.564	2674.91	1072.67	2033.45	1655.72	1357.66	17558.6	668.785	582.125	899.131	639.515	392.7	843.215	136.067
pos_11998	Polygodial	11.5182	C09712	HMDB0256673	4449.03	6026.96	5976.19	670.705	2184.52	7386.78	3803.49	5876.88	4406.69	3970.75	34292.8	1795.95	2222.36	2671.1	1933.17	2897.35	1947.18	1663.01
pos_7463	Piperdial	10.3788	C09711	HMDB0035798	44409	41110.7	49598.7	47312.2	60850.1	23173	65947.4	59687.8	76588.1	62089.1	68508.9	46133.3	82351.7	115814	63877.5	103178	87188.2	41700.8
pos_11931	Phytuberin	11.6995	C09709	HMDB0035754	31673	31145.5	21771.9	37907.6	37690.2	29850	30221.6	41594.3	36183.5	36195.3	69667.9	36781.7	34672.4	40779.6	32517.2	33610.5	39071.6	27383.2
neg_9940	Phaseic acid	12.1952	C09707	HMDB0302844	167941	205607	295631	66188.2	131952	140328	81310.7	38998.4	77923.7	68737.1	94804.6	76715.7	144960	199728	96899.2	266027	107234	54909.8
neg_5457	Sporol	11.4576	C09678	HMDB0037070	146973	184539	231886	69670.3	169820	78947	113058	91296.7	57353.7	83290.3	108588	71453.2	108373	142789	75917.6	190614	92111.6	40433.4
pos_7300	Ovalicin	9.9491	C09674	HMDB0038120;HMDB0246031	20695.1	21185.7	20625.4	11518.6	28561.4	21584.4	23760.8	14342.9	33947.9	22295.6	24486.9	17130.7	42252.2	56597.7	37793	47206	50307.7	19356.7
pos_8326	Beta-Farnesene	15.6814	C09666	HMDB0062763;HMDB0035913	5544.92	7233.2	5544.52	4189.6	3876.72	6880.54	5837.35	8030.81	6381.6	6604.62	30912.3	6168.72	4064.98	3410.08	4963.76	3892.33	3692.49	4366.22
neg_9704	Alpha-Eudesmol	12.8232	C09663	HMDB0302254	23849.1	20540.7	21783.1	50487.2	10225.5	16208.9	16594.6	11052.5	6823.25	12738.9	21952.6	16485.3	10634.9	10057.5	15499.8	9786.58	9597.81	8232.97
pos_12570	(-)-Salsoline	10.1742	C09640	HMDB0003626;HMDB0012469	9363.23	13521.9	7542.3	11401.6	6091.12	8259.21	7466.25	32550	10666.9	13961.5	58597.6	5162.85	6744.64	8103.93	6417.34	9923.96	6307.75	2970.21
pos_7859	Capsidiol	12.7931	C09627	HMDB0002352;LMPR0103250002	11732.9	17704.4	14159.4	7137.96	5187.39	14475.3	15656.5	22847.6	17317.4	16169.5	36049	8856.67	7624.91	7983.44	6701.56	9866.3	6593.1	6980.16
neg_10110	Heliangin	11.687	C09474	HMDB0036692	18977.9	22164.4	13992.7	19112.4	21191.7	18428.6	20660.8	22386.1	18214.1	21250.3	48027.9	23740	19238.4	22562.6	15272.5	18978.9	21915.9	17462.3
pos_4631	Helenalin	6.37877	C09473	HMDB0253066	171396	78199.1	167010	287155	204777	119837	566617	425430	1.08091e+06	617896	555098	398623	2.513e+06	2.20105e+06	3.87578e+06	3.05913e+06	760963	2.66809e+06
pos_11558	Umbelliferone	12.8431	C09315	HMDB0029865;MJDBOTE0000399	93846.6	85900	69609.4	130539	102462	80722.6	83878.2	145878	113688	115612	105797	119002	117092	113978	125853	131102	119991	94538.3
pos_3602	Rutarin	5.96972	C09309	HMDB0030884	238117	197261	88293	338703	365739	200589	177464	237767	74557.1	219857	702745	389640	140912	158712	97830.8	100068	148511	199436
pos_11913	Herniarin	11.7501	C09268	HMDB0247248;HMDB0029758;MJDBOTE0001736	16422.1	21169.9	18845.9	10998	10359.1	20737.4	21185.8	30285.2	21255.3	21506.2	38212.2	13298.5	12653.8	12721.6	13529.4	14393.7	10906	11718.3
neg_4063	Esculetin	6.24135	C09263	HMDB0030819;MJDBOTE0000366	24998	22374	18196.4	39413.6	32985.8	12020	14112.9	41361.3	28298.8	29463.1	29763.2	34079.4	36335.8	45858.5	39559.9	32268.8	41228.8	22763.1
pos_2833	Sclareol oxide	13.5901	C09183	HMDB0258180;HMDB0036827	242944	298586	328362	147799	163833	276140	1.28443e+06	404829	1.35789e+06	848516	1.0474e+06	346909	369154	605668	158268	508979	242366	330492
pos_8439	Sclareol	16.9498	C09183	HMDB0036827;LMPR0104030010;MJDBOTE0001479	151882	218647	223272	63697.1	38288.6	215506	334906	184242	241317	173081	237960	93685.7	71284	108381	57013.2	104280	43944.2	42801.4
neg_11042	Ergocornine	9.29113	C09162	HMDB0251906	62417.5	37785.4	25945.5	58786.7	147555	42015.2	259118	205246	101874	155460	159154	55602.1	96096.9	110533	133965	84911.9	88721.2	62353.1
pos_182	Oryzalexin A	14.6681	C09148	HMDB0301859	702172	160764	195268	130196	862388	2.16224e+06	854102	963202	168017	878662	1.61971e+06	1.52933e+06	1.96393e+06	2.46724e+06	1.10614e+06	2.26362e+06	2.43246e+06	1.55019e+06
pos_11050	Hecogenin	14.2664	C08902	LMST01080014;HMDB0038824	1.01505e+06	902712	915886	966570	1.69697e+06	593116	1.20212e+06	698974	1.26407e+06	1.00807e+06	1.21225e+06	867126	778490	939200	820328	753661	987207	392054
neg_1913	Brassinolide	18.1879	C08814	HMDB0041130;LMST01140001;HMDB0034081	186320	2457.6	1267.9	2728.62	315527	609617	1346.75	0	1830.16	1046.26	1985.83	1308.6	107955	0	2047.51	0	0	537726
pos_10447	Cucurbitacin S	16.5428	C08806	LMST01010116;HMDB0250583	3.27369e+06	3.76363e+06	3.36759e+06	1.87449e+06	3.81921e+06	3.54351e+06	2.75801e+06	6.22499e+06	4.36596e+06	4.75619e+06	3.67412e+06	5.67579e+06	2.15514e+06	2.65562e+06	1.20721e+06	1.21808e+06	4.38977e+06	1.30502e+06
pos_11739	Deltaline	12.3162	C08679	HMDB0250984	730535	747149	779929	738701	501556	885341	975086	1.1651e+06	751130	885016	862372	648751	687544	796996	652163	940292	553225	495047
pos_17092	Indole-3-Carboxaldehyde	4.9878	C08493	HMDB0029737;HMDB0000195;HMDB0000197;MJDBSJD0000088	627366	398809	326391	1.04431e+06	910572	456749	667271	708640	656482	689843	522707	726977	801346	1.05827e+06	645559	856282	861337	585287
pos_4921	3-Hexen-1-ol	7.38453	C08492	HMDB0302264;HMDB0030003;HMDB0302313	27287.6	40959.6	35221.4	5812.02	5771.02	48673.9	54334.9	30643	31488.6	30771.4	56585.4	6619.14	15334	24201.9	13934.5	20185.1	10758.5	7589.94
neg_10245	Jasmonic acid	11.3543	C08491	LMFA02020001;HMDB0032797	19533.3	17774.5	21718.4	25958.9	24712	7502.32	73489.7	24301.2	72285.9	50334.5	62691.7	31261.2	31061.9	45407	14742.9	42866.8	36717.7	15575
neg_11052	Ethyl tiglate	9.29113	C08487	HMDB0038962;LMFA07010884	19716.4	2026.12	1477.52	3083	61287.8	30707.4	660.52	394.713	795.598	1179.13	1016.61	2865.68	3064.74	786.612	1431.36	1782.88	4567.36	6755.49
pos_3288	Cucurbic acid	9.72362	C08482	HMDB0029388	127605	190680	144244	67544.5	65390.7	170166	104864	208499	146633	134830	217073	79324.2	95087.7	102806	90994.8	107972	101503	72162.7
pos_66	Vaccenic acid	15.2788	C08367	HMDB0244344;HMDB0003231;HMDB0240219	151520	111732	120652	320908	52444.5	151861	190074	128194	149085	159984	203550	172583	44746.9	36155.3	74129.9	58263.9	23317.3	31868.1
pos_699	(9Z,12R)-12-Hydroxyoctadec-9-enoic acid	14.4434	C08365	HMDB0034297	774254	716629	744396	1.62122e+06	343722	445309	619075	586547	313414	551078	761459	685276	448567	427620	700273	467931	381275	265736
pos_2744	Ricinoleic acid	14.6435	C08365	LMFA02000184;HMDB0034297	122460	119678	121193	210797	62034.5	98597.2	123475	115426	84295.4	105331	143031	98127.6	89984.6	93051.4	112271	111079	79618.4	53903.7
pos_2922	Punicic acid	12.4918	C08364	LMFA01030146;HMDB0030963	356653	289025	252089	783434	232393	226325	287776	196598	183787	236338	316978	277191	290444	301988	397039	302565	264045	186582
pos_728	Palmitoleic acid	13.644	C08362	LMFA01030056;HMDB0012328;HMDB0003229	328777	187886	197216	992615	162422	103744	196364	212408	104351	200560	280474	289116	151003	160617	208015	152487	147696	86199.8
neg_9300	Palmitelaidic acid	14.0193	C08362	LMFA01030057;HMDB0012328;HMDB0003229	33400.4	18854	16052.7	30786.5	57636	43673	32868.7	17803.7	21288.1	24199.8	21945.1	24838.9	41357.5	19374.7	18009.1	19917.1	22920.2	126566
neg_4106	Pectin	6.48065	C08348	HMDB0242608;HMDB0003402	111451	85059.3	97461.6	131593	142616	100526	86727.3	90585.3	96587.5	93859.4	79463.9	101538	121857	119799	127815	105443	109678	146551
neg_5856	Triglochinin	13.3731	C08342	HMDB0030934	57712.7	94876.1	76152.9	13331.1	23208.6	80995	47114.6	81358.6	54746	53765.3	62369.6	31842	25292.2	27637.7	22998.6	23206	21240.4	31378.1
pos_17276	Lotaustralin	3.67805	C08334	HMDB0033865	212791	449187	215473	214270	153827	31200.5	40685.2	153229	56720.6	93890	80531.6	124925	76168.9	108768	45933	39052.7	104081	83009.9
neg_9793	Myristoleic acid	12.5488	C08322	LMFA01030051;HMDB0002000	59221.6	32854.5	25598	51021.7	116092	70541.7	38236.9	32497.1	42116	39349.5	34014.4	44547.9	102084	34527.7	23663.7	32183.2	37920.3	382124
pos_12386	12-Hydroxydodecanoic acid	10.4572	C08317	HMDB0002059;HMDB0304547	22971.9	13794.3	10460.6	23958.5	37822.1	28824.1	18263.7	15873.2	39558.4	28221.8	25489.6	39192.1	38941	41784.1	18554.9	35696.3	36293.5	62376.1
pos_7979	Erucic acid	13.442	C08316	HMDB0002068	507149	705293	807489	234401	239823	548736	880164	848543	819366	826518	830683	757999	218740	310449	125450	306387	111837	239577
neg_5669	Alpha-Eleostearic acid	12.4022	C08315	HMDB0248208;LMFA01030147	12029.4	7397.08	13756.5	18554.2	11011.2	9428.17	3269.63	7229.64	2615.4	6819.63	16383	14163.9	7711.25	6820.1	4353.98	11928.3	10552.8	4901.13
neg_11114	3-Methylindole	9.11183	C08313	HMDB0000466	3417.21	5005.81	3342.4	3195.85	2865.79	2676.18	10069.3	3626.62	8376.51	6309.61	7043.57	3165.97	6325.84	5757.97	12248.8	3925.21	5393.02	4304.23
neg_1367	(S)-10,16-Dihydroxyhexadecanoic acid	12.1192	C08285	HMDB0037798	39700	39478.9	31073.7	68725.3	30468.8	28753.1	28468.7	28396.8	20883.2	29375.3	36177.7	39752.5	26219.1	25787.4	26295.9	24781.5	24133.7	30097
pos_8111	Behenic acid	14.2664	C08281	HMDB0000944;HMDB0304269;LMFA01010022	1.99408e+06	3.0582e+06	1.79153e+06	678409	1.13198e+06	3.31027e+06	2.95013e+06	2.71819e+06	3.1156e+06	2.61206e+06	2.38458e+06	1.66431e+06	1.05156e+06	1.59976e+06	564473	1.23895e+06	751424	1.10318e+06
neg_11378	Tiglic acid	8.362	C08279	LMFA01020030;HMDB0001470	66132.2	36962.9	25345.1	142429	106018	19905.9	31355.6	31798.8	75168.2	56930.3	39878.1	89398.5	127724	107838	138884	58210.1	145924	187765
neg_2445	Suberic Acid	7.05608	C08278	LMFA01170001;HMDB0000893;MJDBOTE0000630	363724	243010	179947	601279	668660	125726	200708	248159	500386	358830	263681	486065	536500	375375	403542	369812	364768	1.169e+06
neg_4144	Sebacic Acid	6.64745	C08277	HMDB0000792;LMFA01170006;MJDBOTE0000540	111004	84548.6	88539.1	239760	105944	36229.1	66197.3	78812.3	78658.2	95249.2	70973.2	157329	120082	99809.5	192240	47365.6	140003	120993
neg_30	Decanedioic acid	8.75192	C08277	HMDB0000792;LMFA01170006	362118	170532	218879	574346	673813	173020	196378	170683	461685	418945	234199	847035	1.21768e+06	383935	424251	256654	337437	4.68613e+06
neg_4118	Betonicine	6.55218	C08269	HMDB0029412	156233	284691	110992	45769.6	52638.4	287072	18329.4	28443.6	32368.1	32684.1	24861.2	51595.1	36217.6	19773	25594.5	8124.35	80082.3	47513.8
neg_238	Azelaic Acid	7.92145	C08261	HMDB0000784;LMFA01170054;MJDBOTE0000344	1.27337e+06	1.01311e+06	690992	1.14143e+06	2.5295e+06	991810	708013	514616	951921	889797	623540	1.38464e+06	1.98832e+06	596122	573608	464243	1.83147e+06	6.47614e+06
neg_8748	Testosterone enanthate	15.8328	C08157	LMST02020075;HMDB0005814	74632.5	10871.5	13219.5	13107.9	156699	179265	4666.23	5202.6	7667	7907.33	7350.55	14093.5	107149	7595.81	7482.28	7756.91	10376.2	502533
pos_15008	Metipranolol	8.46033	C07915	PW_C009627;HMDB0015345	85473	94752.7	77054	124850	72479.2	58229.3	147199	91900.6	138720	111282	124283	67308.5	112251	148612	105682	116565	143932	46466.2
pos_7746	Ursodeoxycholic acid	12.1358	C07880	LMST04010033;HMDB0000946	41117.7	44736.5	76324.1	12341.5	43245.5	28941.1	58933.2	37453.9	46531.5	53472.7	59377.9	70972	70029.6	83887	93637.2	88033.5	52224.9	32365.3
pos_11775	Dibucaine	12.2144	C07879	HMDB0014668;PW_C009024	63112.3	35254	116891	61605.4	31015.9	70795.3	21367.7	47620.4	84916.8	55587.9	44694.2	68446.9	39154.8	11849.1	17053.9	19335.5	62608.3	84927.1
pos_4722	Netilmicin	6.73808	C07657	PW_C009396;HMDB0015090	172267	235334	36607.3	201969	193388	194037	148291	183141	21170.4	146890	513383	234957	64737.4	82687.8	22222.9	47707.7	66635.7	104433
pos_17344	Voriconazole	2.75862	C07622	HMDB0014720;MJDBOTE0000869	189251	11637.4	15118	633695	202703	83102.6	0	7906.57	0	141597	1976.64	558480	109484	33352.5	78439.4	36134.7	393427	6069.08
pos_8545	Hyperforin	17.8209	C07608	HMDB0030463	1.54957e+06	2.21681e+06	1.99232e+06	689269	541217	2.30826e+06	2.50022e+06	2.1036e+06	2.00569e+06	1.70683e+06	2.02737e+06	1.01121e+06	1.21181e+06	1.50703e+06	1.00168e+06	1.88804e+06	1.22453e+06	437766
pos_17237	Oxypurinol	4.15523	C07599	HMDB0000786	6315.77	2449.81	1586.64	8146.37	18465.1	930.924	3831.87	12882.1	5345.58	27895.2	30801.7	89521.1	66529.7	88027.8	30976.7	27059.9	171719	14864.5
neg_3434	Benzocaine	3.09893	C07527	PW_C002349;HMDB0004992	46499.3	2478.23	2960.8	115700	108328	3029.76	3986.74	65394	4274.16	41873.2	18414	93837.9	72999.8	73796.6	69297.8	62451.9	83380.7	76072
pos_4532	Caffeine	5.84663	C07481	PW_C001222;HMDB0001847	1649.73	456.836	1301.78	2751.31	2211.11	1527.64	1654.09	1986.72	1560.23	1672.91	53599.2	1490.59	3411.27	3629.41	3032.54	2620.63	5114.73	2659.04
pos_4060	Theobromine	1.08308	C07480	HMDB0002825;PW_C001714;MJDBOTE0000804	219528	117253	106971	461581	290081	121754	127627	192821	274599	219968	174972	284826	285868	299770	282688	303777	277622	265481
pos_17245	Phenmetrazine	4.07935	C07432	HMDB0014968	301.775	0	0	275.465	0	1233.41	928.04	255.978	1694.41	3755.9	901.72	12145.2	32688.6	61220.8	1130.79	99234.3	1856.24	0.96765
pos_16806	Pentoxifylline	6.1864	C07424	HMDB0014944;MJDBOTE0001686	28056.1	9422.5	50251.9	30224.6	28198.1	22183.2	16658.3	52131.3	14079.5	25197.6	73093.7	17921.2	32880.5	17151.6	60945.6	27757.9	35386.5	23160.8
pos_12107	Propoxyphene	11.1664	C07406	HMDB0014785;PW_C009130;HMDB0253915;HMDB0001847	2838.66	5795.18	4401.89	845.734	481.981	2668.49	154010	53842.4	181305	97499.8	103846	841.983	997.845	752.641	977.549	1890.55	858.466	510.013
pos_16630	Procainamide	6.54643	C07401	HMDB0015169;PW_C009466	1.2787e+06	1.09478e+06	474301	1.63082e+06	2.08777e+06	1.10584e+06	1.00463e+06	1.31506e+06	274124	1.1384e+06	1.15543e+06	1.95978e+06	583483	699701	372302	334252	565096	946064
pos_12016	Oxybutynin	11.4694	C07360	HMDB0015195;HMDB0256006;MJDBOTE0000917	98942.2	368833	42882	2743.68	4328.15	75923.7	73404	60550.7	139820	71657.4	100707	12855.2	15826.5	13271.9	7378.23	45400.1	11102.2	1980.18
neg_9638	(R)-Sulcatol	13.023	C07288	HMDB0030030;LMFA05000566	70636.6	64475.8	69246.1	103036	57431.1	58994	63751.6	55694.2	57738.2	62126.6	91310.8	71322.3	67101.4	58393.7	67316.5	65258.5	57777.1	86761.3
neg_10875	Salmeterol	9.75263	C07241	HMDB0015073	60192	32982.6	50540	21395.1	177665	18376.9	4254.72	1635.87	3322.52	5725.25	7716.26	13687.9	6917.62	7623.18	0	7370.99	5851.22	13742.7
pos_17822	Mexiletine	0.947633	C07220	PW_C008900;HMDB0014523	16602.7	16728.4	5287.11	35116.1	22586.9	3294.91	9538.94	50.1661	1344.45	3051.52	2756.59	1272.52	289592	26768.8	4288.74	12242.9	11639.9	1.39302e+06
pos_10267	Metoprolol	17.5681	C07202	HMDB0001932;PW_C001291;MJDBOTE0001765	3.39837e+06	3.41335e+06	4.05141e+06	2.04251e+06	1.34764e+06	6.13695e+06	5.91387e+06	5.59774e+06	5.08903e+06	4.69199e+06	4.6507e+06	3.38921e+06	3.91843e+06	3.75857e+06	3.10555e+06	7.7293e+06	3.31108e+06	1.68764e+06
pos_2604	Methyltestosterone	16.7967	C07198	HMDB0015655;HMDB0259471	377932	403666	383510	497683	116234	488568	484969	487717	241029	384154	476270	322901	285457	285186	389207	333530	262591	156773
pos_17266	Methyldopa	3.7794	C07194	HMDB0011754;HMDB0251525;MJDBOTE0001405	14003.4	12519.6	10385.7	24737.4	19303.9	3070.49	10031.4	18013.7	15788.5	16020.3	19999.1	20247.4	16849.1	17423.7	16540.2	14915.5	20735.1	14631
pos_9434	Tolmetin	21.8158	C07149	PW_C009003;HMDB0014643	239486	142713	162696	308380	247381	259459	256111	203729	199022	179915	181855	136994	217550	305337	365024	240571	186870	225208
neg_411	Lomefloxacin	17.6542	C07078	HMDB0015113	308744	269214	488807	415144	145396	225160	187975	78385.4	83123.5	94853.6	125494	123052	207545	110355	526761	153042	132498	115068
neg_9755	Gemfibrozil	12.6736	C07020	HMDB0015371;MJDBOTE0001413	90707.4	106736	149680	47975.2	85241.3	63904	105936	65260.6	64723	71829.3	124641	51397.1	74471.3	98020.8	56065.6	136645	60030	21595.1
pos_17265	Ethambutol	3.82822	C06984	HMDB0259079;HMDB0014474	147236	202123	305194	6255.38	15796.1	206812	227268	9377.41	28382.2	67689.9	67905.9	5731.81	9309.91	7894.69	7340.34	8507.09	10613.1	12194.3
pos_4272	Didanosine	3.23428	C06953	PW_C009350;HMDB0015037	27215.6	17508	17480.3	56053.3	42220.4	2815.85	11455.9	33084.4	23243.9	28318.1	43742.2	45488.3	46592.9	50416.5	41055.4	34515.9	70609.3	36367.3
pos_8553	Cyclopentolate	17.8715	C06932	HMDB0015114	268705	362222	380472	94326.2	58579.7	447923	335979	292612	174006	192479	265210	110819	188346	215870	147655	362338	182327	33539.2
neg_843	Clorazepate	5.87682	C06921	HMDB0014766	87948	43395	51937.3	148591	99232.8	96583.8	256722	111692	97036.6	123683	142891	29282.5	32508.7	33906	46779.6	17213.1	25625	39019.9
neg_5068	Nitrosobenzene	9.88043	C06876	HMDB0255658	24696.1	10097.2	9506.91	9890.11	44267.3	49719.1	8861.14	13316.4	11315	11114.4	35290	10964.9	23305.2	12468.8	10613	10884.1	12063.2	70497
pos_12370	Amikacin	10.4816	C06820	HMDB0014622;HMDB0254120;PW_C008984	32541	31938.5	34574.3	14725.3	66566.6	14900.4	75909	89119.9	61086.4	65177	59734.8	34592.6	106595	179121	23447.9	217082	77637.2	35687.3
pos_4494	P-Tolualdehyde	5.64825	C06758	HMDB0029638	10723.7	10427.8	7992.77	12903.7	12383.8	9910.26	9488.6	17907	12179.3	13522	20549.3	14513.1	13572.5	12939.3	12859.4	14973.9	12901.3	14188.5
pos_13594	N-Phenethylacetamide	9.28797	C06746	HMDB0255222	29359.4	34714.2	30577.1	8001.65	14929.9	58574.2	26141.7	41261.8	20807.8	29524	34489.8	29884.8	18095.3	15594.6	18247	20051.8	17141.1	19441.9
pos_5324	Diethyl hydrogen phosphate	8.17125	C06608	HMDB0012209	93042.4	121998	93296	56039	53547	140332	90790.4	143151	96809	102728	123232	80163.5	78148	71447.2	84463.6	92530.5	76982.4	65316.2
neg_12720	Epsilon-caprolactam	5.32922	C06593	HMDB0062769	269880	202747	202699	368227	417157	158570	220351	207013	243726	228808	202022	244144	328766	238181	489311	189796	247268	479273
pos_7794	Harmaline	12.4684	C06536	HMDB0030310;MJDBOTE0001002	5.07022e+06	5.93241e+06	4.75838e+06	5.52078e+06	4.24907e+06	4.89047e+06	4.52951e+06	1.04992e+07	6.95353e+06	6.9638e+06	6.21309e+06	5.87298e+06	5.16408e+06	5.68615e+06	4.81493e+06	5.98541e+06	5.18855e+06	4.14538e+06
pos_13150	Nornicotine	9.62198	C06524	HMDB0001126;PW_C000880	229578	239122	239038	253439	220806	195486	385901	242994	432986	314788	361585	197269	340724	410411	345476	390536	411248	145950
pos_12308	Cuscohygrine	10.6821	C06521	HMDB0030290	24357	16691.5	20770.8	10724.3	9309.53	64288.9	22745.1	24714.7	45377.6	29556.7	46084.8	25389.3	17217.8	20187.7	12655.4	28102.7	17702.6	7440.76
pos_16190	Prostaglandin F1a	7.40787	C06475	HMDB0002685	1.19956e+06	231272	1.42199e+06	446291	3.72042e+06	177815	241203	370650	453058	445967	266228	718956	1.23005e+06	515302	674926	386974	672639	3.9004e+06
neg_2258	Prostaglandin E3	11.7625	C06439	HMDB0002664;HMDB0247474;LMFA03010135	7346.31	8769.99	4346.53	8822.04	6622.4	8170.6	4780.8	1173.9	4774.04	4751.57	14059.8	8277.53	8007.25	3838.89	4631.31	4803.83	6672.85	20089.4
neg_50	Docosahexaenoic Acid	17.6037	C06429	LMFA01031176;LMFA01030185;PW_C001472;HMDB0002183;MJDBOTE0001119	394081	482706	635180	194396	78119	580005	485585	347305	216259	255649	437636	203384	218670	218227	275668	297606	174920	126930
neg_8552	Eicosapentaenoic Acid	16.8117	C06428	PW_C001337;HMDB0001999	55567.7	69993.2	71371.4	62179.2	11566.2	62728.4	78672.4	73862.3	30762.9	54841.8	72816.3	36069.5	34330.9	32725.5	46021.1	43342.4	29312.4	20252.9
neg_10256	Alpha-Linolenic acid	11.3267	C06427	HMDB0001388;PW_C001073;LMFA01030152	33026.7	18218.1	35733	48461.8	37572.1	25148.5	7500.9	16321.6	6779	18398.8	29415.7	42993.7	22122.4	21436.7	16128.8	33665.6	27484.2	11896.9
neg_9208	Linolenelaidic acid	14.3164	C06427	LMFA01030153;HMDB0030964	15170.5	6802.29	20903.4	13237.2	14778.1	20131.3	1805.12	3868.51	1733.56	8004.93	26449.7	24612.5	7704.18	8385	2694.69	19154.2	5661.92	2625.08
pos_2600	Linolenic Acid	16.9997	C06427	HMDB0001388	439896	460175	548474	467086	217388	506356	416134	306635	245121	262221	361505	234906	376473	402617	473881	442211	364154	199499
pos_11046	Gamma-Linolenic Acid	14.2931	C06426	PW_C001772;HMDB0003073;LMFA01030141;MJDBOTE0001062	53867.2	66589.1	67236.7	35781.5	26628	73100.5	315346	101781	330527	203385	248318	65886.4	61699.6	69051.9	31517.3	124297	28310.8	55321.5
pos_10352	Arachidic acid	17.1038	C06425	LMFA01010020;HMDB0002212	93893.2	42774.3	56516.1	16356.6	26920.9	326898	158606	28121.2	127676	94855	103217	128768	24325.8	27600.8	16810.6	40040.2	10339	26838.7
pos_6844	Myristic acid	9.4168	C06424	PW_C000643;LMFA01010014;HMDB0000806	588791	807493	562976	473364	279760	820361	902120	785408	1.21523e+06	937248	1.09655e+06	846229	623778	657407	484615	731179	516870	728817
pos_14134	Ethyl cinnamate	8.95493	C06359	HMDB0033834	69827.4	63902.4	51535.9	96848.4	92104.1	44746.3	139514	144533	103141	116324	114355	78105.9	108947	116653	112317	113273	116607	85886.9
pos_17034	4-Hydroxyquinoline	5.28162	C06343	HMDB0246466	512036	361033	307716	925279	716743	249407	460808	661201	425701	545856	591403	635715	682029	781945	618574	698208	822105	489313
neg_4172	2-Hydroxybenzaldehyde	6.7188	C06202	HMDB0034170	42520.9	41050.6	34105.3	41922.2	53890.2	41636.5	34982.2	41132.6	36786.9	40865.4	46219.6	50560.1	39285.4	41516	33842.5	35932.8	39104	46031.6
pos_212	Sphingosine-1-phosphate	12.2144	C06124	LMSP01050001;HMDB0000277	2.71585e+06	2.29545e+06	1.70226e+06	5.16254e+06	2.83061e+06	1.58837e+06	3.13636e+06	2.94565e+06	2.81469e+06	3.91118e+06	2.62596e+06	6.74801e+06	5.82919e+06	7.38227e+06	3.92798e+06	7.61542e+06	6.6515e+06	3.56876e+06
pos_187	3-Ketosphingosine	14.9526	C06121	LMSP01010002;HMDB0245914	258488	315899	317187	143948	168672	346734	993194	353884	1.20847e+06	717947	834735	316236	307216	411104	169903	452792	275892	226387
neg_12231	6-Hydroxyhexanoic Acid	6.59882	C06103	HMDB0012843	222821	175788	168277	403075	244908	122055	279063	245396	230879	261582	239495	290988	171993	151976	220529	128054	160029	199379
neg_2071	Deoxyloganin	14.6708	C06071	HMDB0251007;LMPR0102070005	56833	8865.45	15769.2	4554.72	44400.6	210575	60549.8	54189.4	7233.36	52910.4	115274	89668.9	117721	145230	51404.1	136346	143811	111813
neg_12869	Salidroside	4.98672	C06046	HMDB0257463;MJDBOTE0000899	37441.1	0	0	2812.12	184393	0	0	247.167	0	162.033	61.7918	400.965	8670.89	759.41	2195.66	343.965	33805.9	6249.5
neg_2382	TXB2	9.5249	C05963	LMFA03030002;HMDB0003252	94140.1	15081.9	25570.5	12319.1	131989	285740	52643.8	51839.3	8175.96	77880.4	83138.1	198863	232348	267973	86211.3	203546	257914	346095
pos_16642	2-Hydroxyphenylacetic Acid	6.52132	C05852	HMDB0000669;MJDBOTE0000611	98256.6	94955.6	95012.3	134837	120641	45836.8	56573.8	50358.9	60792.7	60438.7	52879.5	74029.5	129940	152083	166764	138527	113244	79080.3
pos_17626	N1-Methyl-2-pyridone-5-carboxamide	1.26903	C05842	HMDB0004193;PW_C002086	305541	154228	143310	612515	465757	151895	208810	288650	125347	238639	156382	331751	327253	295624	307675	727168	49628.5	256167
pos_14949	5-Hydroxyindoleacetylglycine	8.48537	C05832	HMDB0004185	17502.4	20225.6	8813.37	18102	17253.7	23117.1	14174.8	10817.1	16295.2	11975.1	12528.2	6613.24	44527.1	26456.9	98478.5	16165.2	33217.5	48317.5
pos_1239	5-Hydroxyindoleacetic acid	3.08245	C05635	HMDB0000763;PW_C000609	309563	13315.9	11668.2	747508	758977	16346.8	17213.2	504343	27051.9	320886	139079	734934	680345	752381	729828	598894	674741	645881
pos_3444	5-Hydroxyindoleacetate	4.15523	C05635	HMDB0000763	254682	200114	135711	425091	413096	99401	238936	316999	259046	310848	347733	428411	377579	382933	416911	322745	403864	361442
neg_4288	N-Acetyl-D-phenylalanine	7.1266	C05620	-	81639.5	59265.7	51301.6	132831	96987.7	67811.6	33054.7	19170.1	41831.2	30151.2	25439.9	26548.6	61099.4	54609.7	71060.8	25174.6	83160.3	71491.8
neg_4213	5-Hydroxyferulic acid	6.84067	C05619	HMDB0035485;HMDB0035484	2.45883e+06	2.20151e+06	1.83354e+06	2.36614e+06	3.4176e+06	2.47537e+06	1.96905e+06	2.17941e+06	1.69207e+06	2.22071e+06	1.82457e+06	3.04229e+06	2.28881e+06	2.88305e+06	2.07849e+06	1.68736e+06	2.1253e+06	2.66987e+06
pos_3709	Phenylacetylglycine	6.6182	C05598	HMDB0000821;MJDBOTE0000576	945723	529960	606402	1.49424e+06	1.31964e+06	778369	1.2251e+06	1.06821e+06	1.13113e+06	1.23026e+06	1.08035e+06	1.49661e+06	2.99185e+06	2.15287e+06	5.82512e+06	1.96512e+06	1.60299e+06	3.41313e+06
pos_867	Hydroxyphenylacetylglycine	6.78943	C05596	HMDB0000735	388662	282995	118600	256540	934723	350451	382417	412112	317978	438384	371445	641029	804479	752914	1.19292e+06	568035	665627	842901
pos_16119	3-Hydroxyphenylacetic Acid	7.5754	C05593	HMDB0000440	56975	79819.3	68133.4	29365.3	15510.7	92046.4	64512.1	77887.7	60436.7	59707.6	101610	35994	33330.9	33819.1	34774.8	45334.4	24375.8	28350.5
neg_3864	Normetanephrine	5.50353	C05589	PW_C000654;HMDB0000819	39051.3	17433	11962.7	97499.4	65042.6	3318.67	8213.23	18592	28303.2	26889.5	19047.7	52449.4	69711.3	60655.5	50123.9	45303.4	70213.9	122260
pos_12626	Biocytin	10.0979	C05552	PW_C001785;HMDB0003134	2951.58	12331.7	524.865	0	0	1901.39	659.397	788.628	5751.88	1799.98	8142.39	0	1382.97	752.155	891.038	3952.25	1311.56	7.84515
neg_8352	17-beta-Estradiol-3-glucuronide	17.6542	C05503	HMDB0006224;PW_C002671	404641	688746	526672	155946	101712	550127	502806	673447	531271	505815	583972	312727	137545	187276	91461.7	214940	67220.1	126826
pos_9445	(20R,22R)-20,22-dihydroxycholesterol	21.7372	C05501	LMST01010200	32011.9	39089.7	63953.8	6999.84	25082	318778	35783.4	18825.1	28838.2	19275.7	21156.9	10163.8	19677.3	8923.95	3711.17	5355.2	0	53676.7
pos_1741	11-Deoxycortisol	9.36698	C05488	HMDB0000015;LMST02030086;HMDB0257139;MJDBOTE0001104	551294	580851	613424	504447	387006	670739	908599	803589	661216	686860	1.00037e+06	374038	661385	847843	591312	1.09961e+06	567190	200974
pos_7700	Pregnanediol	11.7766	C05484	LMST02030202;HMDB0004025;HMDB0246874	21182.4	25113	36063.2	18375.4	20396.1	5964.37	25041.9	31513.8	8419.89	27310.1	26896.4	44264.9	14873.6	21408.8	8097.88	17683.1	16809	10369
neg_5023	Chenodeoxycholylglycine	9.67848	C05466	HMDB0000637;HMDB0242392	43895.7	56159.5	126197	4285.99	21442.1	11394	2221.7	1664.49	547.72	3709.03	5744.45	10402.2	5675.6	5409.66	5332.26	2400.05	6864.71	8371.29
neg_2346	Chenodeoxyglycocholic acid	10.0548	C05466	HMDB0006898;HMDB0000637	563589	616750	1.28055e+06	287129	426718	206797	65839.5	43424.9	35300.5	90643.9	107411	218011	93678	79958	69871.4	58624.7	74103.4	185833
neg_10262	Chenodeoxycholic acid glycine conjugate	11.3014	C05466	LMST05030008;HMDB0000637;PW_C000496	502439	482891	923771	320781	657929	126823	68059.6	31359.8	47669.7	91333	101899	218243	55873.3	55678.7	22081.7	42585.1	58922.3	100099
pos_783	Glycochenodeoxycholic Acid	11.3154	C05466	LMST05030008;HMDB0000637;HMDB0242392;MJDBOTE0001174	390634	373781	647291	301932	540734	89429.4	52956.7	32458.3	44982.5	76477.7	80398	175513	49515.1	56657.6	21361	44538.6	59263.6	65754.9
neg_10674	Chenodeoxycholyltaurine	10.2593	C05465	HMDB0000949;HMDB0000951;HMDB0242411	1.29186e+06	828358	824993	1.5689e+06	2.39476e+06	842302	2.76468e+06	1.51582e+06	1.92965e+06	1.82815e+06	2.03486e+06	1.10244e+06	1.16161e+06	1.40354e+06	1.08986e+06	1.28421e+06	1.28757e+06	742881
pos_63	Taurochenodeoxycholic Acid	10.5309	C05465	HMDB0000949;LMST05040005;HMDB0000951;HMDB0242411;MJDBOTE0001075	217110	197950	226472	141779	159474	359877	602563	666291	513750	548823	661942	412691	385597	427326	616471	269884	443967	170335
neg_9382	Taurochenodesoxycholic acid	13.6972	C05465	HMDB0000951;PW_C000759	137026	114444	149997	135543	94665.9	190479	169341	114034	140704	137872	123907	127410	138312	135360	126633	191999	146842	90723.1
neg_10535	Deoxycholylglycine	10.5672	C05464	LMST05030006;HMDB0242414;HMDB0000631	115407	155833	283025	20730.3	97243.4	20202.6	4949.79	1813.91	2800.03	10490.7	17839.8	32399.2	5913.79	5901.33	7819.8	3487.01	4025.56	8335.25
pos_215	Glycodeoxycholic Acid	11.57	C05464	LMST05030006;HMDB0242414;HMDB0000631;MJDBDZS0000011	506058	799284	1.34434e+06	71472.4	170302	144888	59224.2	52976.7	40830.4	95360.7	108064	228412	51951.2	61910	32008.5	30534.2	73534.7	61768.4
neg_5491	Deoxycholic acid glycine conjugate	11.5828	C05464	LMST05030006;PW_C000491;HMDB0000631	666700	970360	1.94826e+06	66437.9	167118	181321	74945.6	52379.2	38462.4	100396	127012	235796	56789.4	65657.1	39048.3	28704	68208.4	82329.2
pos_54	TAURODEOXYCHOLIC ACID	9.18375	C05463	LMST05040013;PW_C000715;HMDB0000896	633064	736949	600967	652370	224804	950230	515429	515460	373517	423776	479378	290700	285317	196776	148025	464379	348261	269142
pos_16793	3'-Ketolactose	6.23637	C05403	HMDB0001030	307573	214395	161402	357374	704183	100512	466686	348016	971471	530716	470635	336690	520908	542804	768650	453469	350614	489004
neg_2642	Gamma-Glutamylglutamine	1.0994	C05283	HMDB0011738;HMDB0029147	67419.9	9154.31	12752.5	178747	132863	3582.51	13130.8	25779.8	50615	43480.4	31510.2	84395.9	99514	77123.3	73891.7	130783	96667.7	119104
neg_10044	2-Amino-4-oxo-6-(1',2'-dioxoprolyl)-7,8-dihydroxypteridine	11.8895	C05255	HMDB0001410	6.33397e+06	4.9112e+06	8.23152e+06	3.20971e+06	6.80441e+06	8.51299e+06	4.31553e+06	2.98827e+06	3.26629e+06	3.54785e+06	9.36879e+06	3.62131e+06	4.30576e+06	4.29476e+06	4.40997e+06	3.60866e+06	3.1098e+06	6.10562e+06
neg_12628	Melilotoside	5.5278	C05158	HMDB0303353;HMDB0033581	34165.2	12765.2	15147.9	54047.9	86851.4	2013.47	7066.88	11241.5	24251.2	16770.7	13714.8	24523.2	33822	31221.2	31033.6	46028.9	20911.7	39914.6
pos_28	Taurocholic Acid	9.28797	C05122	HMDB0000036;PW_C000025;LMST05040001;MJDBOTE0000483	939722	625919	433898	1.05664e+06	1.97296e+06	609192	2.61212e+06	2.8403e+06	1.60001e+06	1.95458e+06	1.97572e+06	765885	1.32425e+06	1.51087e+06	2.03938e+06	1.12174e+06	1.34128e+06	607977
pos_2165	7-Dehydrodesmosterol	17.4903	C05107	PW_C001989;HMDB0003896	71529.4	65122.4	64000.5	29457.9	28062.2	171004	202605	82509.1	159906	90157.2	123845	28056.9	29974.3	28734.8	42343.1	30416.3	15883.1	32494.4
pos_4057	3-ureido-isobutyrate	1.06037	C05100	HMDB0304156	79996	52015.5	53639.5	124702	92682.7	76940.6	51920.7	113806	117394	96271.4	77330.7	101965	176972	181187	124859	157188	177994	243633
neg_989	Nalidixic acid	7.38987	C05079	HMDB0014917	177501	231899	89110	106603	73244.8	386646	42422.9	38299.5	52570.7	56029.7	34954.7	90825.8	63471.8	61416.6	47340.9	34285.2	87638.3	86678.1
neg_9675	Haloxyfop	12.9255	C04871	HMDB0253047	72965.1	77552.3	85603.7	52759	45370.6	103540	75226.9	36055.7	54835.8	50874.3	83962.2	37378.8	63396.9	71336.4	73782.3	84415.9	56828	30621.7
neg_13610	Mimosine	1.6258	C04771	HMDB0031398;HMDB0015188	30828.8	30685.2	22542	50303	43895.8	6717.93	18790.2	35134.4	32427.6	34678.9	36550.4	52363.6	64651.5	51862.8	98912.9	34324.9	63944.4	74212.6
neg_8297	5(6)-Epoxy Prostaglandin E1	17.8314	C04741	HMDB0012110;LMFA03020068	47612.3	60974.8	79167.1	19590.9	22041.3	56287.5	63643.4	22264.9	105520	47917.2	68180.1	15966.3	22309.9	20960	44607.6	20465.8	10559.4	14956.8
neg_1626	3alpha,7alpha,12alpha-trihydroxy-5beta-cholestanate	17.3991	C04722	HMDB0062207	369079	27912.2	17251.9	22229.1	519450	1.25855e+06	18895	16814.4	19315.7	18800.9	18717.8	20272.7	152376	14094.6	15251.3	18439.3	15580.5	698516
pos_12	13-L-Hydroperoxylinoleic acid	13.3685	C04717	HMDB0003871	345971	407997	277357	418802	406014	219685	250787	220946	239229	252443	335185	298809	336271	372695	395258	357150	364292	191958
neg_1472	13(S)-HpODE	13.9184	C04717	HMDB0003871	429739	318402	462451	774364	418806	174672	867396	300236	262129	493156	449413	542862	311512	284893	198870	294862	290923	488012
neg_9906	(5Z)-(15S)-11alpha-Hydroxy-9,15-dioxoprostanoate	12.2738	C04671	HMDB0012481;HMDB0002776	3990.76	5573.25	2615.48	1691.34	4181.18	5892.55	1970.14	1832.39	2109.87	2021.04	8038.07	2171.76	4332.59	3576.17	2024.21	4887.68	4625.3	6549.59
pos_11277	(13E)-11a-Hydroxy-9,15-dioxoprost-13-enoic acid	13.5654	C04654	HMDB0001320	9906.86	14958.7	6372.65	11303.8	10111.5	6787.59	4871.6	7607.32	7616.36	7205.86	15657.1	8728.18	10892.9	11054.4	6899.54	14668.7	14484.3	7357.54
neg_3183	(1R,2R)-Isocitric acid	1.38042	C04617	HMDB0033717	228652	189311	190661	336798	343990	82501.7	171452	261888	220974	231204	188332	270502	287795	289711	220158	317296	301614	310197
pos_180	PC(18:1(9Z)e/2:0)	15.7831	C04598	HMDB0011148	2.44125e+07	3.21052e+07	3.16214e+07	1.47504e+07	8.98079e+06	3.46046e+07	4.20442e+07	3.24407e+07	2.9858e+07	3.03989e+07	3.2492e+07	1.72528e+07	2.16077e+07	2.66994e+07	1.72125e+07	3.61356e+07	2.09187e+07	7.07235e+06
pos_13	Diketogulonic acid	1.94247	C04575	HMDB0006511;HMDB0005971	2.17396e+06	427648	701448	5.9865e+06	3.72266e+06	31522.5	363837	670923	989808	1.05643e+06	1.86153e+06	2.20114e+06	2.85591e+06	2.13472e+06	1.38899e+06	5.53166e+06	2.5885e+06	2.63567e+06
neg_9962	Deoxycholic Acid	12.1192	C04483	PW_C000487;LMST04010040;HMDB0000626;MJDBOTE0000359	178287	193161	386417	44658	137171	130026	214381	113859	153890	175878	208965	221383	203025	216405	272628	253506	142748	129837
pos_17404	Cis-4-Carboxymethylenebut-2-en-4-olide	2.33175	C04431	HMDB0060459	340025	323246	257899	429964	350407	338607	332667	436747	405559	385016	342811	365090	563247	540168	743665	590469	546693	395242
neg_13092	2-Amino-3-carboxymuconic acid semialdehyde	4.21857	C04409	HMDB0001330;PW_C001026	114093	95860.1	116357	178469	139475	40306	96313.6	128934	98245.6	107196	118112	105290	113618	115118	128604	69041.2	128660	126665
neg_3396	Beta-Tyrosine	2.72712	C04368	HMDB0003831	34520.3	33843.5	33256	49430	42309.6	13762.5	21128.1	39144	26269.4	31412.2	43351.7	39107.6	33944.2	32714.4	34689.8	32185.5	36725.2	33406.2
neg_68	LysoPC(O-18:0/0:0)	15.9581	C04317	HMDB0011149	832520	786129	944436	550259	494598	1.38718e+06	1.46729e+06	1.01354e+06	1.10299e+06	1.09303e+06	1.01083e+06	788279	752845	725198	638118	1.18033e+06	766249	454326
pos_159	PE-NMe2(20:5(5Z,8Z,11Z,14Z,17Z)/20:4(8Z,11Z,14Z,17Z))	19.6621	C04308	PW_C060418;HMDB0114399	6.95294e+06	1.38486e+07	2.61604e+06	1.43727e+07	2.68347e+06	1.24387e+06	1.41326e+06	2.50775e+07	948927	1.27322e+07	1.20394e+07	1.21702e+07	8.68371e+06	6.71984e+06	1.16745e+06	2.02289e+07	4.05948e+06	1.76278e+06
neg_4847	Estradiol-17alpha 3-D-glucuronoside	8.88452	C04300	LMST05010026;HMDB0010349	375375	211999	269138	570018	600900	224818	596892	406199	397419	385441	460767	141253	542540	311195	1.5431e+06	327882	299422	231104
pos_11185	LysoPC(18:0/0:0)	13.8164	C04230;C04317	HMDB0010384;HMDB0011149	9.39327e+06	1.01919e+07	9.73039e+06	1.09175e+07	5.37991e+06	1.07467e+07	1.17706e+07	1.09e+07	8.78442e+06	9.69901e+06	1.02498e+07	7.34108e+06	8.3491e+06	9.12912e+06	8.12932e+06	1.33452e+07	6.30302e+06	4.83886e+06
neg_335	LysoPC(14:0/0:0)	12.3226	C04230	HMDB0010379;PW_C006388	4.90485e+06	4.03889e+06	6.30834e+06	4.26501e+06	2.79677e+06	7.11527e+06	7.63243e+06	5.01168e+06	4.17165e+06	5.14065e+06	5.53435e+06	3.74685e+06	4.31533e+06	4.57898e+06	4.88333e+06	5.73764e+06	3.32171e+06	3.05498e+06
pos_208	LysoPC(20:5(5Z,8Z,11Z,14Z,17Z)/0:0)	12.5913	C04230	HMDB0010397	6.36686e+06	6.03128e+06	7.06918e+06	8.67004e+06	2.78941e+06	7.27441e+06	1.18219e+07	1.1012e+07	6.56301e+06	8.68783e+06	9.74155e+06	5.35444e+06	4.06441e+06	4.23764e+06	4.91368e+06	6.10694e+06	2.87062e+06	2.1932e+06
neg_343	LysoPC(18:3(6Z,9Z,12Z)/0:0)	12.6736	C04230	HMDB0010387	2.74303e+06	2.46531e+06	2.92857e+06	3.01719e+06	1.68802e+06	3.61603e+06	3.75671e+06	2.32433e+06	2.34006e+06	2.49362e+06	2.83307e+06	1.55338e+06	2.05535e+06	2.29718e+06	1.89546e+06	2.99532e+06	1.89243e+06	1.19635e+06
pos_64	LysoPC(16:1(9Z)/0:0)	12.7684	C04230	HMDB0010383	2.65971e+07	2.35412e+07	2.73504e+07	4.05375e+07	1.17549e+07	2.98016e+07	3.14507e+07	2.62002e+07	1.56649e+07	2.26318e+07	2.45244e+07	1.72114e+07	2.26598e+07	2.54435e+07	2.6621e+07	3.36682e+07	1.6806e+07	1.07604e+07
neg_341	LysoPC(15:0/0:0)	12.7734	C04230	HMDB0010381;HMDB0010375	1.20272e+06	1.25383e+06	1.87843e+06	825527	554449	1.50137e+06	1.26117e+06	796630	806860	895396	941897	716922	952437	964717	948849	1.3851e+06	884777	578744
pos_745	PC(15:0/0:0)	13.0187	C04230	HMDB0010381;LMGP01050016;HMDB0010375	1.09734e+07	1.16481e+07	1.42219e+07	8.85508e+06	6.35895e+06	1.37831e+07	1.22092e+07	9.24402e+06	9.44228e+06	9.72251e+06	1.00364e+07	7.99455e+06	1.28267e+07	1.55173e+07	1.14357e+07	1.89341e+07	1.2423e+07	5.82332e+06
pos_133	LysoPC(20:4(5Z,8Z,11Z,14Z)/0:0)	13.0943	C04230	HMDB0010395	2.83408e+07	3.15606e+07	3.49376e+07	1.79971e+07	1.78801e+07	3.93287e+07	3.96792e+07	2.82861e+07	3.01752e+07	2.86681e+07	2.97011e+07	1.65318e+07	2.90846e+07	3.59035e+07	2.41482e+07	4.34098e+07	3.09908e+07	1.09708e+07
neg_357	LysoPC(22:6(4Z,7Z,10Z,13Z,16Z,19Z)/0:0)	13.2716	C04230	HMDB0010404	1.05584e+07	1.20659e+07	1.40322e+07	5.34812e+06	5.88363e+06	1.5462e+07	1.22851e+07	1.21068e+07	1.04529e+07	1.09476e+07	1.13409e+07	8.94585e+06	1.07906e+07	1.08917e+07	1.11044e+07	1.38252e+07	9.52481e+06	8.60697e+06
pos_2045	LysoPC(20:4(8Z,11Z,14Z,17Z)/0:0)	13.3175	C04230	HMDB0010396	4.24454e+06	4.51857e+06	4.06968e+06	4.3488e+06	3.93104e+06	4.3546e+06	4.71804e+06	5.349e+06	4.70626e+06	4.67748e+06	4.48474e+06	3.9366e+06	5.12886e+06	6.00371e+06	4.64473e+06	6.37941e+06	5.53975e+06	3.07672e+06
pos_33	PC(16:0/0:0)	13.4911	C04230	HMDB0010382;LMGP01050018	1.26584e+08	1.29677e+08	1.4786e+08	1.07882e+08	8.14307e+07	1.66068e+08	1.60057e+08	1.28544e+08	1.22859e+08	1.2761e+08	1.2381e+08	9.89819e+07	1.24112e+08	1.36929e+08	1.18122e+08	1.79324e+08	1.20231e+08	6.59536e+07
neg_354	LysoPC(16:0/0:0)	13.4983	C04230	HMDB0010382	6.34056e+07	6.61197e+07	7.61489e+07	4.72151e+07	4.07068e+07	8.68376e+07	7.27587e+07	5.68493e+07	5.55982e+07	5.78773e+07	5.71557e+07	4.6303e+07	5.45532e+07	5.54927e+07	5.26961e+07	7.32546e+07	5.16727e+07	3.96498e+07
neg_355	LysoPC(22:5(4Z,7Z,10Z,13Z,16Z)/0:0)	13.6237	C04230	HMDB0010402	4.41767e+06	4.67983e+06	6.40025e+06	1.73827e+06	1.52272e+06	7.74729e+06	6.59366e+06	4.31068e+06	3.98157e+06	4.27997e+06	4.93676e+06	2.23395e+06	2.55111e+06	2.38301e+06	2.80838e+06	3.71401e+06	1.69894e+06	2.15123e+06
neg_359	1-Palmitoylphosphatidylcholine	13.7691	C04230	HMDB0010382;HMDB0256091	1.85068e+08	1.96379e+08	1.90127e+08	1.73542e+08	1.52634e+08	2.1266e+08	1.92043e+08	2.00922e+08	1.81346e+08	1.87572e+08	1.78368e+08	1.75977e+08	1.8306e+08	1.82816e+08	1.77649e+08	2.2859e+08	1.7591e+08	1.50334e+08
pos_11124	PC(22:5/0:0)	14.0182	C04230	HMDB0010403	722212	896141	930073	502115	344447	938282	974249	678654	616065	673495	782414	425014	590811	677777	623259	890353	482472	280193
neg_9295	LysoPC(22:5(7Z,10Z,13Z,16Z,19Z)/0:0)	14.0193	C04230	HMDB0010403	456050	574011	664526	220803	189604	631308	559782	351802	325034	374714	435827	262240	298040	307374	319436	429928	245648	187814
neg_477	LysoPC(18:1(11Z)/0:0)	14.1923	C04230	HMDB0010385	8.90738e+07	9.92187e+07	1.08528e+08	7.29183e+07	4.87874e+07	1.15916e+08	1.11959e+08	9.49143e+07	8.19458e+07	8.77697e+07	9.22492e+07	6.22598e+07	7.88634e+07	8.35527e+07	7.39103e+07	1.17776e+08	6.76342e+07	5.1444e+07
neg_1495	LysoPC(22:4(7Z,10Z,13Z,16Z)/0:0)	14.3912	C04230	HMDB0010401	747825	847357	1.03263e+06	312998	365132	1.18101e+06	1.02124e+06	638252	686551	674782	759161	353079	574380	627457	529478	905610	491867	317487
pos_8159	PC(P-18:0/0:0)	14.5442	C04230	HMDB0013122;LMGP01070009	713873	803856	932164	540814	453986	838544	1.24794e+06	812252	955404	883022	974854	516494	760660	986320	642754	1.16104e+06	776704	236483
pos_192	PC(17:0/0:0)	14.5692	C04230	HMDB0012108;LMGP01050024	2.95876e+07	3.07922e+07	3.88665e+07	1.95021e+07	1.65498e+07	4.22273e+07	3.84751e+07	2.61391e+07	3.13344e+07	2.87283e+07	2.9068e+07	1.89648e+07	3.36069e+07	3.90446e+07	2.68168e+07	5.52661e+07	3.14022e+07	1.55045e+07
neg_474	LysoPC(17:0/0:0)	14.5698	C04230	HMDB0012108	1.52339e+07	1.63323e+07	2.08647e+07	9.19496e+06	8.78583e+06	2.09915e+07	1.94161e+07	1.25848e+07	1.44866e+07	1.40787e+07	1.45034e+07	9.82747e+06	1.49775e+07	1.58286e+07	1.25544e+07	2.23509e+07	1.43012e+07	9.85264e+06
neg_388	LysoPC(20:2(11Z,14Z)/0:0)	14.5944	C04230	HMDB0010392	4.20039e+06	5.19193e+06	5.59002e+06	2.01353e+06	1.87669e+06	6.32977e+06	6.9492e+06	4.97641e+06	4.04818e+06	4.75631e+06	5.29344e+06	3.05143e+06	4.9571e+06	5.69878e+06	3.88985e+06	8.79617e+06	3.64835e+06	2.75234e+06
neg_387	2-Lysophosphatidylcholine	15.1051	C04230	HMDB0258493	5.52321e+07	5.93728e+07	6.92546e+07	3.68617e+07	3.10703e+07	7.9601e+07	7.88578e+07	5.2599e+07	6.18027e+07	5.80269e+07	5.69726e+07	3.88481e+07	4.51538e+07	4.46523e+07	4.08337e+07	6.49078e+07	4.43817e+07	3.09936e+07
pos_675	PC(18:0/0:0)	15.4533	C04230	LMGP01050026;HMDB0010384	1.66038e+07	1.5948e+07	1.50284e+07	1.89376e+07	1.58939e+07	1.72112e+07	1.6676e+07	2.18615e+07	1.87573e+07	1.87748e+07	1.69666e+07	1.78041e+07	1.93807e+07	1.97254e+07	1.82122e+07	2.41577e+07	2.08609e+07	1.3947e+07
neg_2024	LysoPC(20:1(11Z)/0:0)	15.7537	C04230	HMDB0010391	703536	905319	1.09647e+06	228319	170108	1.11746e+06	1.50569e+06	582151	802427	798287	920178	302881	452906	564154	352429	775622	412219	160106
neg_8703	LysoPC(P-18:0/0:0)	16.0083	C04230	HMDB0013122	181983	198213	221986	81074.3	102107	306532	293205	187213	238403	209428	220328	118891	161772	169502	119459	269590	168161	82146.1
neg_447	LysoPC(20:0/0:0)	17.5534	C04230	HMDB0010390	1.94529e+06	1.83291e+06	2.53152e+06	1.00248e+06	813491	3.54605e+06	3.36372e+06	2.29236e+06	2.57058e+06	2.25721e+06	2.31285e+06	1.9087e+06	1.85875e+06	1.73597e+06	1.63226e+06	3.25773e+06	1.60195e+06	1.06585e+06
pos_2577	PC(20:0/0:0)	17.593	C04230	HMDB0010390;LMGP01050045	984028	928772	1.48602e+06	520247	187115	1.79798e+06	1.81687e+06	1.23628e+06	845709	904046	1.15594e+06	630148	897240	767421	923262	1.88998e+06	628094	277446
pos_10075	LysoPC(22:1(13Z)/0:0)	18.2495	C04230	HMDB0010399	111899	111406	114843	129156	77969.6	126122	178925	155547	83681.4	130880	110145	153412	258127	222453	120012	556411	333612	58146.6
pos_2245	LysoPC(22:0/0:0)	20.1138	C04230	HMDB0010398	426204	408416	435958	182627	366319	737698	586590	509744	487022	524636	460238	577141	559333	459886	270824	763416	683243	231340
neg_5797	1-Linoleoyl-sn-Glycero-3-Phosphocholine	13.023	C04100	HMDB0010386;LMGP01050137	1.91389e+07	2.04445e+07	2.24874e+07	1.43986e+07	1.09381e+07	2.74259e+07	2.32946e+07	1.77446e+07	1.73544e+07	1.72924e+07	1.84036e+07	1.07761e+07	1.4271e+07	1.548e+07	1.31129e+07	2.1163e+07	1.27106e+07	8.88828e+06
neg_930	N6-(Delta2-Isopentenyl)-adenine	6.86553	C04083	HMDB0245646	45735.4	28621	31205.1	73394.3	73910.7	21545.7	39669.6	32198.9	49340.3	43221.3	37719.9	51676.6	52633.5	65013.3	50152.8	49849.1	41148.4	57003.9
neg_13250	Allysine	3.57107	C04076	HMDB0303320;PW_C000976;HMDB0001263	65386.6	22218.7	21366.9	125427	138460	19460.2	19583.4	53938.1	40816.5	49773.3	33468.5	84755.1	116671	82414.3	177772	56161.7	91811.4	175198
neg_6680	Octadeca-9,11-dienoic acid	18.5379	C04056	HMDB0003797;HMDB0005047;HMDB0247620	5114.32	13110	3432.68	611.983	1430.17	6986.78	1698.25	1036	2180.49	1770.81	2111.56	2095.93	2147.54	1317.15	2631.44	4230.68	860.327	1698.09
pos_11593	LysoPA(16:0/0:0)	12.6928	C04036	HMDB0007853	94296.9	64807.9	83074.8	190439	46103.6	87058.8	113565	103077	72818.1	90000.6	92937.7	70542.7	71983.6	78104.9	89457.6	97659	56345.9	38350.3
pos_1096	Tetrahydrodipicolinate	1.26903	C03972	HMDB0012289	246270	111482	95382.8	533124	381853	109508	145473	223329	113123	187427	121159	267783	259443	226826	249139	539788	64876.1	216586
neg_402	Menthyl pyrrolidone carboxylate	16.8893	C03962	HMDB0032368	15636.2	22188.8	35466.6	0	2610.73	17915	8757.18	18156.6	6952.49	9148.35	72186.9	2335.99	1750.05	2008.6	182.674	1018.15	484.97	5055.85
neg_10847	Flavonol 3-O-D-glucoside	9.82675	C03946	HMDB0252295	483479	265048	538704	293014	929419	391213	239189	198930	181638	231538	627278	306397	382671	375972	291577	268729	245423	731653
neg_13196	1-Pyrroline-5-carboxylic acid	3.89825	C03912	HMDB0001301;PW_C001003	26726.7	132.076	0	61227.6	72253.4	20.4624	0	18888	13.4193	18034.9	4725.36	53238.3	60124.8	47681	56998.9	36286	40426.7	119231
pos_15588	Beta-N-Acetylglucosamine	8.09512	C03878	HMDB0000803	50928.3	106867	63848.3	52152	10296.7	21477.9	33049.9	20887.1	21373.8	21838.6	23249.7	12043.6	13387.1	15701.9	16544	9168.79	22284.8	3236
neg_8851	Cholesteryl glucoside	15.427	C03855	LMST05050029;HMDB0250186;LMST01010173	992021	1.02794e+06	964978	963408	957073	1.04671e+06	1.01321e+06	1.22574e+06	1.12558e+06	1.11303e+06	1.00972e+06	1.0876e+06	1.04686e+06	994396	1.07219e+06	1.17148e+06	1.06079e+06	935450
pos_5197	4-Hydroxyphenylacetaldehyde	7.96858	C03765	HMDB0003767	1245.88	2268.38	1220.81	514.349	0	2225.84	1621.32	2175.36	1534.95	1610.57	12916.4	1110.64	1144.05	1061.42	1160.82	1756.31	952.668	789.017
neg_324	Bis(2-ethylhexyl) phthalate	11.84	C03690	HMDB0249243	433227	487523	761747	114437	455874	346554	484303	196864	433962	318228	338609	157783	545759	667229	592638	606613	618133	244182
pos_605	Dioctyl Phthalate	21.7116	C03690	HMDB0251427;HMDB0249243	503112	929080	974082	263844	271410	1.17623e+06	606203	679809	770412	563140	608250	239198	280183	351992	243727	304405	152476	383668
neg_9802	O-Methylsterigmatocystin	12.5237	C03686	HMDB0030589	60297.4	27235.5	91751.2	22268.8	58461.7	101770	38746.2	148640	200690	101983	146199	19854.8	172535	185256	277618	209704	144355	45742.3
neg_2550	Hydroxyphenyllactic acid	5.18267	C03672	HMDB0000755	231955	117878	109097	424326	363190	145284	167177	123713	208922	179185	126683	216928	224226	229087	223102	186601	188420	293921
neg_3835	3-(4-Hydroxyphenyl)lactate	5.40355	C03672	HMDB0000755	179300	156615	142569	291871	225486	79960.1	159720	161223	132672	147479	164227	136299	162484	154558	192364	114045	156699	194754
pos_4256	5-Methyldeoxycytidine	2.85707	C03592	HMDB0002224	2320.65	981.69	1128.63	5784.98	3707.98	0	1837.94	0	2634.72	3460.67	66208.3	9370.04	7136.29	5414.28	0	6548.26	17932.7	5786.2
neg_9740	4-(2,6,6-Trimethyl-1-cyclohexen-1-yl)-2-butanone	12.7254	C03527	HMDB0032913	321419	366782	341895	307122	216050	375243	223392	147479	134951	154968	219873	114048	311847	348168	373342	315464	383502	138758
pos_429	N-Acetyl-L-phenylalanine	9.13435	C03519	HMDB0000512	921403	608205	496657	1.91752e+06	1.30882e+06	275815	736979	749359	487338	630693	638598	549095	758917	904865	902045	646204	929807	411665
neg_7548	Ethyl oleate	21.6807	C03425	HMDB0034451;LMFA07010880	5701.04	10664.4	8048.94	3605.01	5449.18	16679.6	7375.94	5870.56	7686.6	6216.52	6935	5092.38	5643.91	3420.03	3457.31	5584.38	3273.09	8074.27
neg_3296	Shikimic acid 3-phosphate	1.93837	C03175	HMDB0301781	147674	73722.5	131586	283519	248191	1350.93	49071.9	96306.7	94140.7	108006	129618	192504	201598	163636	122274	286903	202722	232454
neg_9684	(Z)-4-Hydroxy-6-dodecenoic acid lactone	12.9016	C03107	HMDB0032331;LMFA07040067	14078	14395.5	10828.6	10936.6	20865.7	13363.4	17517.5	22262	13613.5	17720.1	23763	17487.3	13537.2	17801.7	9395.07	13256.3	11039.4	16193.6
pos_17351	3-Hydroxybenzaldehyde	2.73423	C03067	-	191519	163182	135579	326087	254986	77761.3	117381	218882	179447	189238	261027	241243	210034	213330	211351	208106	234212	183168
neg_2713	3-Guanidinopropionic Acid	1.07558	C03065	HMDB0013222	125502	125222	95966.2	163562	150889	91868.3	87987.5	183205	104371	135372	110207	165925	150791	130764	197285	108707	159866	157336
neg_8960	2-Hydroxyoctadecanoic acid	15.0811	C03045	HMDB0062549;HMDB0242145	24363.2	21113.9	25931.9	17604.1	15678.7	41487.3	211343	233127	16346.7	141567	215727	105452	209641	267714	150570	385531	170388	74002
neg_233	2-Phenylethanol glucuronide	7.77198	C03033	HMDB0010350	614351	744657	677326	481748	691976	476046	1.12863e+06	511600	1.3366e+06	853592	829804	437535	556753	587958	740987	595489	308133	551198
neg_9390	Deoxycholic acid 3-glucuronide	13.673	C03033	LMST05010046;HMDB0002596	52903.7	40256.5	46960.6	61927.9	77040.8	38333	143914	53239.1	68451.5	79820.1	74426.9	53675.4	62445.3	46691.5	40255.9	77107	45780.1	102392
pos_17315	Propionylcarnitine	3.25847	C03017	LMFA07070105;HMDB0000824;PW_C000658	645025	621447	491912	742010	1.21289e+06	156866	639104	852342	962353	800289	849000	747355	697851	769477	738303	517324	829713	634435
pos_8035	Palmitoyl-L-carnitine	13.718	C02990	HMDB0000222	3.57537e+06	3.78374e+06	3.90257e+06	3.0697e+06	2.20646e+06	4.91439e+06	5.62699e+06	4.02601e+06	5.22192e+06	4.45576e+06	4.54649e+06	2.94811e+06	3.47983e+06	3.8751e+06	3.78023e+06	4.3808e+06	3.62986e+06	1.73318e+06
neg_1457	Palmitoylcarnitine	13.7218	C02990	LMFA07070004;HMDB0000222;HMDB0240783	63359.7	73162.9	83875.5	40023.9	29242.3	90493.7	108759	60312.5	95088.6	78356.1	82080.3	49264.5	52671.5	59986.5	51335.5	59534.2	52488	40013.2
neg_6014	L-Palmitoylcarnitine	14.1668	C02990	PW_C000147;HMDB0240774;HMDB0000222;LMFA07070004;LMFA07070079	244762	212729	311454	188664	159723	351241	377475	283134	253119	329204	331966	403089	378385	389892	339749	572816	381872	207595
neg_12913	4-Acetamidobutanoate	4.80918	C02946	HMDB0003681	28713.9	15001.8	8444.56	52708.2	46681.1	20733.8	6879.28	15940.9	8869.51	20038.5	8988.43	48464.4	31262.7	20637.7	23062.4	10395	62844.6	39373.8
pos_17225	Butyrylcarnitine	4.2505	C02862	HMDB0002013;LMFA07070054	1.61362e+06	1.16562e+06	1.04421e+06	2.57241e+06	2.30733e+06	978532	1.46119e+06	1.24658e+06	1.83493e+06	1.47318e+06	1.1362e+06	1.35001e+06	1.83571e+06	2.08581e+06	1.88681e+06	1.56641e+06	1.54181e+06	2.09771e+06
pos_17117	Butyryl-L-carnitine	4.8379	C02862	HMDB0002013	1.00147e+06	1.09934e+06	922249	1.47976e+06	1.19103e+06	314986	875601	1.39805e+06	1.10777e+06	1.15835e+06	1.0881e+06	1.25198e+06	1.26963e+06	1.40372e+06	1.40399e+06	1.09592e+06	1.16422e+06	1.2803e+06
pos_6106	Octanoylcarnitine	8.77243	C02838	HMDB0000791;LMFA07070095	275596	282632	310360	242623	289199	253163	413998	255226	398737	324874	354603	231534	378376	482727	342028	346878	517975	202271
pos_14399	L-Octanoylcarnitine	8.80092	C02838	HMDB0000791;LMFA07070002	200028	206940	193124	209912	203765	186399	279253	207086	247132	231701	256520	193334	235925	282548	254393	231846	251054	159785
neg_8453	2-Deoxygalactopyranose	17.218	C02781	HMDB0012327	437225	510034	716195	291120	204010	464763	300277	185307	218859	194557	298355	179505	250021	213568	375863	229032	234867	196773
pos_17239	10-Hydroxydecanoic acid	4.10415	C02774	HMDB0244272	7143.66	3903.43	5927.38	17048.2	7508.01	1331.25	4292.01	5076.77	5142.13	7334.91	12359.8	14828.7	18486.9	6957.82	5772.17	13186.7	13711.3	52806.5
neg_4422	PS(18:3(9Z,12Z,15Z)/24:0)	7.5576	C02737	HMDB0112483;PW_C060890	1.18493e+06	230236	875800	371122	4.33104e+06	116469	193988	349891	338208	364582	238355	576243	1.13441e+06	414646	565040	357586	630053	3.70473e+06
neg_1589	PS(15:0/14:0)	16.2435	C02737	PW_C060718;HMDB0112320;LMGP03010140	238057	7212.76	1368.09	4007.06	305288	872409	1.0674	32888.6	10.154	8573.98	9164.77	1396.1	120738	569.682	3.85045	1722.79	2470.82	598923
neg_1987	PS(14:0/14:0)	16.7346	C02737	PW_C007860;LMGP03010028;HMDB0012330	130380	66.4358	1071.83	3087.97	210181	437492	206.012	7603.81	319.094	6864.34	2676.52	19328.4	158030	9343.93	0	1172.7	1763.47	777869
pos_649	PS(14:0/15:0)	17.1038	C02737	HMDB0112273;LMGP03010930;PW_C057077	1.99815e+06	47737	64180.9	141889	2.76201e+06	6.97492e+06	54769.2	210318	72156.7	157916	127768	191272	1.05167e+06	140576	20172.6	40573	99815.2	4.9572e+06
pos_17331	2-Hydroxyphenethylamine	3.05763	C02735	HMDB0001065	5.82879e+06	129901	78366.7	1.56187e+07	1.32194e+07	97499	74910.9	8.06234e+06	110077	4.66085e+06	2.06231e+06	1.03961e+07	1.01346e+07	1.16398e+07	9.75044e+06	8.66219e+06	1.113e+07	9.49054e+06
pos_17679	N-Acetylputrescine	1.20155	C02714	HMDB0002064	21561.3	10541.8	12153	28567	43572.6	12972	8793.16	25948.5	16147.6	24062.5	20888.8	45360.8	28494.4	27379.5	23336.5	24208	33737.1	33810.8
neg_12151	Acetyl-DL-Leucine	6.74205	C02710	HMDB0011756	294589	273611	144644	472735	350821	231137	321234	275788	315356	268649	258861	162219	195863	186824	171523	57320.9	330431	233216
neg_1237	Dodecanedioic Acid	10.3129	C02678	HMDB0000623;HMDB0000933;LMFA01170009;MJDBOTE0000650	69732.8	48621.6	39635.3	92113.3	116757	51537	51584.9	52298	92694.2	74433.3	58172.7	101156	125420	71498.9	48026.4	53574.4	82360.1	371639
pos_2179	Coniferaldehyde	17.7956	C02666	HMDB0141782	37761.6	43473.7	25319.5	47583.6	41208.6	31222.5	29864.2	49000.6	42453.3	45203.9	35997.5	44157.7	43357.1	41033.4	50284.7	44619.7	44309.2	36538.7
neg_12420	Pimelic Acid	6.09733	C02656	HMDB0000857;LMFA01170051	84839	66047	55154.2	111437	149272	42284.5	49773.2	64231.8	84721.7	76982.1	57372.8	109202	136120	77317.2	119897	63929.1	103936	315519
pos_17451	P-Coumaric Acid	1.96635	C02646	HMDB0002035;HMDB0030677;HMDB0003654;MJDBOTE0000719	2247.23	2139.69	2144.74	3046.79	3029.61	875.337	1729.58	3706.71	1877.51	2182.73	1861.58	1417.11	2543.69	2501.74	2856.83	2132.7	2958.18	2269.02
pos_1148	O-Acetylcarnitine	1.65008	C02571	HMDB0000201;HMDB0240773	6.36242e+06	6.44454e+06	5.36538e+06	1.00348e+07	8.89975e+06	1.06762e+06	3.18347e+06	6.32666e+06	5.45015e+06	5.78072e+06	6.40425e+06	8.16261e+06	8.40998e+06	8.95318e+06	7.10698e+06	7.23067e+06	1.22862e+07	6.47292e+06
pos_12095	Dehydrovomifoliol	11.2137	C02533	LMPR0103050009;HMDB0302822;HMDB0036819	39937.5	39740	30258.6	54148.6	40794.9	34745.2	31356.5	63644.6	43429.1	46088.6	48925.3	45924.1	49612.2	51857	50680.3	53494.9	56515.8	35513.1
pos_767	(+)-Dehydrovomifoliol	11.9268	C02533	HMDB0302822	13052.3	20507.1	12524.6	8339.45	7491.11	16399.2	7768.94	39538.2	15996.7	21592.5	49646.1	23066.1	10371.7	14336.6	7924.81	12132.2	7863.37	9601.71
neg_486	Chenodeoxycholic Acid	12.9497	C02528	LMST04010032;HMDB0000518;PW_C000397;MJDBOTE0001132	1.97433e+06	2.02128e+06	3.67676e+06	296359	3.68715e+06	190122	726534	230793	755132	490345	513599	248920	808492	1.32718e+06	191838	1.60233e+06	744661	176450
neg_4207	2-Hydroxypyridine	6.8164	C02502	HMDB0013751	146322	114544	50121.8	83396	337845	145705	147925	142136	108241	154800	141776	220898	236581	207850	318425	177360	194917	284353
pos_16294	Aminocaproic acid	7.21503	C02378	HMDB0001901;PW_C001268	257031	201163	169523	386774	337125	190572	261169	343765	195333	291725	258066	366633	312559	349345	298921	256432	338395	319704
pos_17350	5-Methylcytosine	2.73423	C02376	HMDB0002894;MJDBOTE0000559	55114.6	33531.3	33477.2	109539	83117.4	15908.3	45708.9	66309.6	56379.3	59884.6	115803	71140.6	94485	105142	94520.1	98956.2	100461	73346.2
pos_3	3a,7b,12a-Trihydroxy-5a-Cholanoic acid	11.2137	C02373	HMDB0000432	2.35079e+07	2.3666e+07	3.47208e+07	6.51998e+06	4.82774e+07	4.35549e+06	2.45208e+07	2.33839e+07	1.57709e+07	1.65699e+07	1.63894e+07	2.60386e+06	3.49756e+07	6.69447e+07	3.36624e+06	7.33451e+07	2.78472e+07	3.37484e+06
pos_11247	3-Oxododecanoic acid	13.644	C02367	HMDB0010727;PW_C006734	36806.6	38439.1	31351.1	40187.5	39714.9	34340.4	32730.5	59396.5	40829.7	42969.9	39795	38922.9	39857.3	39781.8	42718.3	42480	42032	32274.5
neg_2697	Trans-Aconitic Acid	1.26273	C02341	HMDB0000958;MJDBOTE0001106	2.39935e+06	588335	758444	5.12181e+06	5.44805e+06	80123.6	949131	1.2388e+06	2.01276e+06	2.1734e+06	1.2362e+06	4.49292e+06	3.03773e+06	2.26944e+06	1.36283e+06	3.358e+06	2.96548e+06	5.23291e+06
pos_10443	Isopiperitenone	16.5428	C02289	HMDB0302241	52685.3	60342.7	70143.6	12126.4	55579.3	65234.3	42174.5	93374.4	64153.7	70973.6	55826	84191.9	20888.4	24991.7	14786.4	10492.9	42834.5	11336.4
neg_10723	Glycyrrhizic Acid	10.1311	C02284	HMDB0029843;MJDBOTE0001660	106349	4286.08	50909.6	468784	4572.02	3192.43	0	972.058	8183.32	10375.7	2483.48	32347.4	12501.4	893.765	2087.04	3868.88	10731	44926.4
pos_365	Dihydrocoumarin	4.22638	C02274	HMDB0036626;MJDBOTE0000711	9.74467e+06	8.12495e+06	6.72878e+06	1.69498e+07	1.31442e+07	3.7756e+06	7.33402e+06	1.03254e+07	7.80752e+06	9.1919e+06	9.99356e+06	1.13006e+07	1.10414e+07	1.19422e+07	1.09368e+07	9.24622e+06	1.3539e+07	9.54253e+06
neg_11285	3,4-Dihydro-2H-1-benzopyran-2-one	8.62058	C02274	HMDB0036626	20946.1	11779.6	15113.6	39263.7	28146.8	10426.7	12260.6	16421.6	9526.86	24556.5	24218.8	60016.9	16047.4	14837.4	19380.4	13774.4	19451.1	12793.7
neg_13533	D-Xylono-1,5-lactone	1.93837	C02266	HMDB0011676	67616.9	28945.9	38924.7	142130	111607	16477.2	25826.1	36477	44897.7	45202.1	55526.9	73607.7	87647.1	66340.4	55773.5	135946	81288.4	98887.6
pos_1188	7-Methylguanine	2.01325	C02242	HMDB0006040;HMDB0000897	175503	130330	96189.1	315400	287983	47613.8	82781.5	165670	152972	164510	299799	256615	223435	203106	201304	181390	291883	239492
neg_3881	Phenol sulphate	5.60193	C02180;C00850	PW_C040399;HMDB0060015	2.31326e+06	2.0785e+06	2.51193e+06	2.06368e+06	1.82865e+06	3.08356e+06	6.90973e+06	6.92068e+06	2.30042e+06	5.20268e+06	7.87061e+06	4.67991e+06	5.31201e+06	4.1173e+06	1.02719e+07	6.76566e+06	1.5886e+06	3.8166e+06
neg_13427	Methylmalonic Acid	2.53327	C02170	HMDB0000202;PW_C000130;LMFA01170118	42186.1	49714.1	45059	48039.4	45769.1	22349	29941	50506.2	37552.1	43384.2	42113.3	55537.7	53227.2	45663.3	42573.9	45246.9	54166.6	78485.3
neg_119	Glyceraldehyde	0.962517	C02154	PW_C000828;HMDB0001051	1.27038e+06	700623	619305	2.66329e+06	1.77345e+06	595210	477949	853302	1.02915e+06	913496	732200	1.29359e+06	1.9562e+06	1.95543e+06	1.57025e+06	2.27469e+06	1.9786e+06	2.002e+06
pos_1893	Corticosterone	9.9987	C02140	PW_C001190;HMDB0001547;LMST02030186;MJDBOTE0000847	2.10992e+06	2.0197e+06	2.20194e+06	2.24443e+06	1.2726e+06	2.81096e+06	3.12841e+06	3.20976e+06	2.0547e+06	2.4498e+06	3.85945e+06	1.40633e+06	1.97019e+06	2.3462e+06	2.43539e+06	2.62257e+06	1.86829e+06	578485
neg_13691	Pseudouridine	1.35512	C02067	HMDB0000767	109902	179840	101432	9109.61	18443.8	240684	126844	180156	112282	116504	167675	46735.2	66737.3	54744.7	164839	9672.85	56266.9	48163
neg_11795	Indolelactic acid	7.53147	C02043	HMDB0000671	55705.3	46111.7	46428	103871	35710.9	46404.6	80032.8	66054	38767.6	60089.7	60637.2	55504.5	56691.3	55224.4	82216.2	54563.7	42139.5	49312.5
pos_16016	Gentamicin C2	7.71993	C02033	HMDB0252691	119330	13804.9	29985.4	18556.2	71606.6	462698	16513.2	22198.5	18903.6	21958.4	17069.8	30218.1	89319.1	23382.7	23807	22652.2	42459.8	334294
neg_6597	Pentadecanal	18.0605	C01948	HMDB0031078;LMFA06000083	720000	775316	898059	435114	386533	1.10498e+06	981436	729381	582848	642691	922599	615843	492740	532814	464991	639134	474701	352059
pos_17628	Norleucine	1.26903	C01933	HMDB0251526;HMDB0001645	1.30708e+07	9.07404e+06	8.28435e+06	1.98742e+07	1.89734e+07	9.14821e+06	1.08392e+07	1.70503e+07	1.40765e+07	1.52152e+07	1.0495e+07	1.88948e+07	1.63218e+07	1.68801e+07	1.71737e+07	1.40449e+07	1.8226e+07	1.52845e+07
pos_10577	Homo-L-arginine	15.9077	C01924	HMDB0000670	14635.4	18911.8	20530.2	7979.2	7104.92	18650.9	36495.5	16468.8	76747.2	34541.8	45551.5	8455.78	8866.51	9211.34	5843.51	17411.5	4612.22	7253.98
pos_1667	N-Choloylglycine	9.10998	C01921	HMDB0255104;HMDB0000138;HMDB0000148	336244	278145	392482	256793	668499	85301.3	29294.9	34711.8	19300.8	52221.1	40390.7	125577	50091.3	50607.2	21552.7	38250.1	46491.9	93554.8
pos_62	Glycocholic Acid	9.9987	C01921	HMDB0000331;LMST05030001;PW_C000089;HMDB0000138;MJDBOTE0000466	1.80711e+06	1.55995e+06	2.13098e+06	1.89814e+06	2.96577e+06	480694	361162	420270	239647	490954	490496	942737	338997	418085	212976	302831	409368	351725
pos_349	Pyroglutamic Acid	0.970067	C01879	PW_C000182;HMDB0000267;MJDBOTE0000549	356161	314890	180739	630218	434177	220780	188851	638801	396116	468296	355422	649416	519754	524820	559899	406603	709021	398428
neg_5766	2-Undecanone	12.9016	C01875	HMDB0033713	3975.26	3535.11	5220.32	3489.42	5746.69	1884.79	8889.61	2237.12	9398.74	6215.7	9536.89	4337.35	3463.58	4970.52	1530.19	6947.54	2082.79	1786.88
pos_932	2-Hydroxycinnamic acid	1.24668	C01772;C05838	HMDB0002641;HMDB0041592	5.17637e+06	2.72822e+06	2.27916e+06	1.00574e+07	7.43721e+06	3.37987e+06	3.07162e+06	5.83207e+06	5.17237e+06	5.16212e+06	3.52546e+06	6.57244e+06	6.62357e+06	6.8269e+06	6.57775e+06	8.66557e+06	5.7531e+06	5.29455e+06
neg_714	Xanthosine	4.1206	C01762	PW_C000203;HMDB0000299;MJDBOTE0001063	28779.6	17425.7	13362.4	31114.5	75195.7	6799.83	17837.6	49195.5	22594.7	106124	137126	334867	216662	288108	99051.2	89189.1	542322	64639.8
pos_2992	Scopoletin	11.8285	C01752	HMDB0034344;MJDBOTE0001128	159849	114055	137063	142758	259655	145714	98826.4	94073.9	115315	113555	158952	146004	149656	170119	156829	113519	137698	170114
neg_191	Mesaconic Acid	1.26273	C01732	LMFA01170116;HMDB0000749;HMDB0000634	1.47801e+06	485467	576453	3.28307e+06	2.86949e+06	175598	554813	751664	1.08794e+06	1.13026e+06	823357	2.12663e+06	2.01836e+06	1.61315e+06	1.24714e+06	2.7466e+06	1.76914e+06	2.71575e+06
pos_17081	Kynurenic Acid	5.0115	C01717	PW_C000566;HMDB0000715;MJDBOTE0000367	35052.1	54450.7	52009.8	3055.43	1686.24	64058.1	98564.6	2591.45	92859.6	48804.2	48842.2	1201	1987.17	0	3420.97	1627.84	2574.15	2312.9
neg_3066	Threonic Acid	1.03037	C01620	HMDB0000943	190133	209217	134198	241703	281205	84339.1	78415.7	136037	192108	199743	126010	392411	240160	242207	247157	236182	219930	255324
neg_7240	2,3,4-Trihydroxybutanoic acid	26.9185	C01620	HMDB0000613;HMDB0000943;HMDB0245425	370447	375460	319961	444700	346680	333067	375967	477288	497431	430516	393437	316829	423188	383377	521150	450809	359530	459226
pos_11454	Phytanic acid	13.1217	C01607	HMDB0062520;HMDB0000801;PW_C000639;LMPR0104010004	2.60631e+06	3.4832e+06	3.31574e+06	1.63949e+06	1.37638e+06	3.21674e+06	3.95933e+06	3.94856e+06	4.47998e+06	3.79964e+06	3.47561e+06	2.81068e+06	1.47892e+06	1.74521e+06	864617	2.28451e+06	923526	1.57672e+06
neg_4545	Pelargonic acid	7.92145	C01601	LMFA01010009;HMDB0000847	46110.2	42197.3	40813.9	74107.7	46957.7	26474.5	33349.3	22729.8	30031	32099.3	29897.2	42287.2	42302.7	47772.7	49903.2	34046.1	45471.3	34320.3
pos_10828	Linoelaidic acid	14.9526	C01595	HMDB0000673;HMDB0247706;LMFA01030123;HMDB0006270	140843	169226	186878	72742.8	62411.6	212959	505146	197222	610920	363277	443945	139819	128848	179709	62338.7	209086	91602.4	101503
pos_169	Linoleic Acid	18.2	C01595	LMFA01030120;HMDB0000673;PW_C000530;HMDB0006270;HMDB0247706;MJDBOTE0000548	542068	611229	634255	496433	322070	646354	493134	450724	315505	348544	361792	279403	513674	594562	574728	623050	520483	255547
pos_11910	Ibuprofen	11.7501	C01588	PW_C001284;HMDB0001925;MJDBOTE0001402	44690.2	88357.3	28269.7	50767.6	18340.3	37715.9	17884	57317.3	76495.6	42287	66219.1	17451.4	43494	32077.9	39142.5	33144.6	23887.7	89217.2
neg_2507	Hippuric Acid	6.16978	C01586	HMDB0000714;MJDBOTE0000525	1.07964e+06	850082	792807	1.17933e+06	1.60407e+06	971932	1.43322e+06	1.06306e+06	1.67558e+06	1.29095e+06	1.16675e+06	991953	1.59363e+06	972630	3.24417e+06	719331	1.07523e+06	1.95681e+06
neg_6873	5b-Cholestane-3a,7a,12a,23R,25-pentol	20.0363	C01571	HMDB0000513;LMST01010240	741341	58070.7	42260.6	62009.4	735794	2.80857e+06	30769.8	46475.2	50115.5	47842.5	47632.7	46936.9	546327	42582.8	41882.6	79622.2	69689.8	1.48967e+06
pos_8898	Calcidiol	21.4765	C01561	HMDB0003550	137782	251788	312579	25593.4	75173	203393	426795	237382	307996	207825	213912	78097.2	29665.7	51792.8	18999.8	53903.7	8962.53	26130.9
neg_2630	Allantoin	1.05283	C01551	HMDB0000462;MJDBOTE0001088	726511	566127	496253	1.25067e+06	914545	404956	437257	716279	804763	740494	693368	1.00367e+06	929555	849969	1.30753e+06	849094	770307	870880
neg_3294	2-Furoic Acid	1.93837	C01546	HMDB0000617;MJDBOTE0000456	302930	71869.4	139416	746317	548615	8431.65	60904.5	93924	144800	154462	387978	318220	400630	295880	195031	680837	369601	461800
neg_12763	Morph	5.23337	C01516	HMDB0014440;HMDB0254890	19110.2	15844.6	7682.21	37391.3	29361.9	5270.9	3612.54	19102.9	7605.11	16657.5	18348.9	36309.4	22206.7	18595.4	21892	15405.4	21426.8	33713.9
neg_11980	3-Phenyllactic Acid	7.1266	C01479	HMDB0000779;MJDBOTE0000652	59168.9	34799.5	39022.4	105367	69757.6	46897.7	36743.3	29912	43753.3	37295.3	32583.5	38772.8	41522.9	35696.6	57992.2	40162.6	31741.9	42021.2
neg_11621	M-Cresol	7.87205	C01467	HMDB0002048;HMDB0001858	6823.93	6871.82	6806.67	8558.78	6908.79	4973.6	17049.4	15317.7	16237	15007.4	14587.9	11425.5	8811.09	8146.63	10197.6	8373.23	6621.6	10716.4
neg_12126	Aspirin	6.8164	C01405	PW_C001251;HMDB0001879;MJDBOTE0001516	75469.3	59589.6	75289.9	60628.5	126817	55020.9	42811.7	55434.9	58502.5	57753.1	63115.8	74263.2	75900.7	72106.9	57575.9	52999.4	71731.6	125090
pos_76	3a,7a,12a-Trihydroxy-5b-cholestan-26-al	18.2	C01301	HMDB0003533;PW_C001913	1.3918e+06	56880	46649.2	78681.6	2.03853e+06	4.73827e+06	49759.6	30101.8	59823.2	44377.9	41404.4	43208.7	618287	59884.8	75600.3	58049.8	74131.4	2.82377e+06
pos_4370	4-(2-Aminophenyl)-2,4-dioxobutanoic acid	4.54353	C01252	HMDB0000978;PW_C000778	28035.7	17.3306	211.658	16275.5	123674	0	33.4984	4348.8	345.558	3076.03	1181.96	7576.28	47884.2	35755.8	106832	42404	11033.2	43396
neg_12089	PE-NMe(20:2(11Z,14Z)/20:2(11Z,14Z))	6.86553	C01241	HMDB0113351;PW_C059475	965115	584508	413540	1.22006e+06	2.44337e+06	164103	387287	894777	405186	856438	447591	1.7385e+06	1.09191e+06	981368	876977	612022	1.31741e+06	1.67176e+06
pos_16287	PE-NMe(22:1(13Z)/14:0)	7.21503	C01241	HMDB0113535;PW_C059663	1.42382e+06	2.49668e+06	1.7155e+06	1.10997e+06	87303	1.70964e+06	1.64712e+06	3.07459e+06	1.47118e+06	1.88526e+06	1.76465e+06	1.34816e+06	1.38771e+06	1.43255e+06	920709	2.2033e+06	1.68836e+06	693636
pos_161	Beta-Cortol	17.9489	C01235	HMDB0005821;LMST02030229	300324	535648	279391	248306	128619	309654	122271	700744	1.13246e+06	657660	660918	139779	200417	90479.2	136179	79499.7	116284	579642
pos_10355	4,4-Dimethyl-5-alpha-cholest-7-en-3-beta-ol	17.0785	C01228	HMDB0059641	260381	163562	142492	56332.7	77336.2	862183	357814	171272	404479	377099	279536	555546	67330.1	55120	36808.4	147145	38921.9	58655.5
neg_9144	1-palmitoyl-dihydroxyacetone-phosphate	14.5192	C01192	HMDB0062190	241677	192739	169209	461627	218587	166224	272287	169803	158279	193994	186271	175608	220156	185361	320988	190185	183831	220413
pos_8788	Lathosterol	20.1138	C01189	PW_C000908;LMST01010089;HMDB0001170	6.71478e+06	2.83872e+06	340238	7.44943e+06	1.96967e+07	3.24883e+06	177182	1.18103e+07	4.03302e+06	1.27538e+07	1.00869e+07	2.24181e+07	1.4345e+07	1.55297e+07	6.69624e+06	4.89544e+06	2.16816e+07	1.64579e+07
pos_4064	4-Trimethylammoniobutanoic Acid	1.1058	C01181	PW_C000899;HMDB0001161	488296	413055	292350	873169	621636	241270	322815	734441	615527	622449	475563	817013	697785	790646	601775	585669	928006	582826
pos_3411	3-Methyl-L-Histidine	0.970067	C01152	HMDB0000479	144517	134568	84398.4	261609	128869	113143	65241.8	239302	169371	163476	132822	179990	186732	171884	256879	143056	228887	132957
pos_4296	O-Succinyl-L-homoserine	3.57973	C01118	HMDB0255868	14475.9	6112.36	6867.61	38075.2	17973.2	3351.24	6556.28	9447.12	5962.03	8893.3	19462.1	13607.8	15015.6	13757.5	18648.7	18814.1	7394.36	16463.5
pos_99	1,2,3-Trihydroxybenzene	0.4004	C01108	HMDB0013674	599244	484318	423150	840812	723259	524682	575577	888843	696754	729904	622314	758442	725770	705006	812873	873365	645440	592167
neg_5385	3a,6b,7a,12a-Tetrahydroxy-5b-cholanoic acid	11.1521	C01094	HMDB0000399	176904	159559	248678	34647.2	380088	61547.7	305132	223657	166391	197262	203070	93867.7	214958	351201	60869.9	426167	136326	100228
pos_16608	KAPA	6.6182	C01092	HMDB0240687	100228	65709.1	97951.9	157741	116523	63214.4	69627.2	57954.3	259203	154854	109129	232632	228883	211173	102430	120718	269377	440717
neg_2474	8-Amino-7-oxononanoic acid	6.64745	C01092	HMDB0240687;LMFA01060168	256155	162779	253111	379218	371222	114444	156265	162132	493478	386025	248594	732225	574304	503259	202990	289943	678515	1.19681e+06
pos_9764	17-O-deacetylvindoline	19.6621	C01091	HMDB0304032	314984	345474	370865	316948	250052	291582	283658	359806	309183	311684	291890	266062	315347	340069	365530	379045	354251	212745
pos_1068	Trehalose	1.15365	C01083	HMDB0000975;PW_C000776	1.30577e+06	829935	519382	2.55174e+06	2.11977e+06	508041	750910	564912	876429	980482	713387	1.72968e+06	1.56246e+06	1.04906e+06	2.65014e+06	1.23567e+06	1.33802e+06	1.53939e+06
pos_4089	L-Theanine	1.20155	C01047	HMDB0034365	39033.2	14840.5	6153.31	101672	65545.7	6955.12	6374.14	21072.4	21044.8	31344.6	19173.9	76887.2	39593.6	40430.4	34172.7	21510.2	53995.7	47858.9
pos_4056	Dimethylglycine	1.06037	C01026	HMDB0000092;PW_C000062;MJDBOTE0000579	41177.8	33650.6	22193.6	62987.6	62831.9	24225.4	42063.5	75316	78241.4	74348.2	56870.3	101772	78726.5	84807.1	67917.4	51566.9	114256	75084.9
neg_13728	O-Acetylserine	1.26273	C00979	HMDB0003011	103388	128477	72159	45221.7	101094	169987	100444	138984	119022	117403	90344.5	111164	78839.1	74718.7	88224.4	22971.8	108440	99840.6
pos_4554	N-Acetylserotonin	6.01837	C00978	HMDB0001238;PW_C000956	13886.8	16282.5	26179.4	9940.84	4170	12861.5	68201.2	83952.6	23970.3	50630.5	65511.1	26397.9	80530.7	103146	62537.2	147771	73748.8	15450.7
pos_4041	Beta-D-Galactose	0.99305	C00962	HMDB0003449	4.55058e+06	3.33558e+06	2.74637e+06	8.25252e+06	5.57603e+06	2.84241e+06	2.69389e+06	5.38456e+06	4.2089e+06	4.48089e+06	3.52832e+06	5.63622e+06	5.98362e+06	6.98012e+06	5.2908e+06	7.06646e+06	6.37269e+06	4.20805e+06
pos_15425	Indole-3-acetic Acid	8.27367	C00954	HMDB0302181;HMDB0000197;MJDBZSJ0000111	98263.1	89023.9	73492.2	141826	118570	68403.4	108912	81064.9	126219	108886	103780	119348	160400	208123	176653	151437	180392	85396.9
neg_3322	3-Dehydroquinic acid	2.08557	C00944	HMDB0012710	4482.15	3643.51	3184.55	5246.54	6447.25	3888.9	3718.02	6430.61	6728.33	5758.03	5658.41	6155.18	6706.13	6616.11	8047.8	6191.24	5276.82	7398.7
neg_12977	Porphobilinogen	4.55993	C00931	HMDB0000245;PW_C000166	15862.3	17517.8	16050.1	18896.4	21973.6	4873.41	9912.05	11719.9	23453.1	15657.6	16410.4	17545.3	19391.3	14703.6	21175.9	11635.7	14944.9	34496.4
pos_4259	7,8-Dihydropteroic acid	2.88272	C00921	HMDB0001412	149541	597.989	795.35	531316	214861	136.143	1168.67	46369.6	2536.27	48734.5	13167.2	144863	189585	198457	207453	199843	170543	171628
neg_9653	Cephalosporin C	12.9497	C00916	HMDB0060450	227445	187003	365142	68126.1	157802	359154	165812	76951.4	112230	108519	337720	79081.7	100505	113433	109268	89970.2	47724	142131
neg_3285	D-Tartaric acid	1.84243	C00898	HMDB0000956;HMDB0029878	123597	13130.7	21569.4	290120	293164	0	8174.67	21129.7	25554.8	108898	348532	380732	213518	204716	99689.2	190049	387762	185374
pos_4688	Homocarnosine	6.59287	C00884	HMDB0000745	214046	225043	102746	299361	206467	236610	198178	263773	128951	240652	278478	371705	200791	236381	153416	171184	268962	174013
pos_320	Deoxycytidine	1.725	C00881	PW_C000008;HMDB0000014;HMDB0250725	1.5876e+06	541419	511988	4.22182e+06	2.59063e+06	72152.5	720990	951933	1.13005e+06	1.06966e+06	1.78246e+06	1.47567e+06	1.85399e+06	1.70723e+06	1.12944e+06	2.59646e+06	2.24007e+06	1.59678e+06
neg_11299	4-Nitrophenol	8.59442	C00870	HMDB0001232;HMDB0041950;MJDBOTE0000622	101515	43483.3	32443.3	50647.4	212189	168811	30577.2	55326	43714.7	44863.9	113348	49837.8	101061	54322.4	42679.1	47431.4	59904.6	300968
neg_751	Pantothenic Acid	4.63397	C00864	HMDB0000210;PW_C000136;HMDB0250782;MJDBOTE0000845	268185	325452	273883	298763	371722	71103.9	188598	274273	318520	260050	257299	258808	257441	221353	296919	161124	244132	363678
neg_12604	Chlorogenic Acid	5.60193	C00852	HMDB0040690;HMDB0003164	8504.65	1998	5400.29	20618.4	12001.6	2505	2610.57	14311.1	10149.7	11229.9	7859.47	17848.4	87430.6	29685	84763.3	36133.9	265223	21347.7
neg_3480	4-Pyridoxic Acid	3.57107	C00847	PW_C000011;HMDB0000017	7608.04	3919.34	4505.44	18547.7	8806.27	2261.48	3146.28	4434.97	2578.97	4593.52	15634.4	8213.86	8105.39	7200.69	9708.41	9287.55	3184.73	11145.6
pos_11626	Sphinganine	12.6168	C00836	HMDB0242634;LMSP01020001;HMDB0000269;PW_C000184	71022.4	78724.6	73159.8	39183.1	31994.3	132050	78894.3	83790.1	81671.4	81980.9	78015.2	83567.8	53681.8	53848.9	42270	80528.6	47328.7	44432.7
pos_8676	1-Hexadecanol	18.9089	C00823	HMDB0003424;LMFA05000061	396648	680547	523117	167856	112885	498834	231874	970000	1.05632e+06	714170	703683	116188	234616	116000	104838	126494	123851	453503
neg_13727	Citramalic Acid	1.26273	C00815	HMDB0000426	160276	64174.4	70355.8	348641	274855	43355.7	65343.8	83744.2	111187	115397	71610.8	201315	221295	188675	159719	303952	188394	265737
neg_2541	(+/-)-Tryptophan	5.30563	C00806	HMDB0030396	190448	157635	136813	306383	262371	89037.7	172760	232645	121968	190638	367782	235177	234233	294818	162704	230910	333803	148928
neg_12741	Epinephrine	5.30563	C00788	HMDB0000068;PW_C000048;MJDBOTE0000810	46731.4	1075	507.341	156038	75172.6	864.485	234.907	9052.61	5349.77	22626.9	3683.56	75870.3	89548.8	78208.8	56188.5	76558.8	86409.9	150378
pos_17509	Urocanic Acid	1.725	C00785	HMDB0000301;HMDB0062562;PW_C000205;MJDBOTE0000716	25515.2	32066.1	15175.3	39344.1	30967.3	10023.4	12797.9	27253.1	21673	23567.6	56502.7	32546.5	31094.5	28224.7	30962.7	26542.4	36320.3	33422.4
pos_14619	Berberine	8.6679	C00757	HMDB0003409;MJDBOTE0001023	96891.9	48479.4	64255.4	58534.7	175170	138020	60221.6	61632.2	45318.8	44744.2	69159.8	11804.3	42748.8	32175.9	122509	14952.1	26213.6	17893.5
pos_345	Betaine	0.99305	C00719	HMDB0000043;PW_C000030;MJDBTMA0000064	4.06769e+06	3.07113e+06	2.46306e+06	4.33754e+06	8.29495e+06	2.17177e+06	3.7227e+06	6.65582e+06	5.82714e+06	5.52042e+06	4.52448e+06	5.87603e+06	5.50635e+06	5.91831e+06	4.7612e+06	4.76374e+06	7.25275e+06	4.83575e+06
neg_6863	Oleic acid	19.9347	C00712	HMDB0000207;HMDB0062703;LMFA01030002	37540.1	51511.8	34914.9	18541.3	18870.8	63862	29412.3	24126.7	29923.5	22822.6	30954.3	14417.6	20927	15897.5	15050.3	20310.9	14424.3	28045.7
neg_2373	Cholic Acid	9.6288	C00695	LMST04010001;HMDB0000619;PW_C000480;MJDBDZS0000046	56898.1	64667.9	136824	3391.1	77954.8	1653.04	3225.54	3381.09	5682.93	3226.5	3332.72	616.438	3333.24	6746.07	0	7952.34	1409.55	558.221
neg_4038	3-Methyl-2-Oxovaleric Acid	6.16978	C00671	PW_C000373;HMDB0000491	941879	645550	608119	1.46824e+06	1.24442e+06	743060	1.31171e+06	1.51922e+06	708530	1.09185e+06	1.28411e+06	827932	782035	715570	984674	572019	836052	801862
pos_351	Glycerylphosphorylcholine	0.947633	C00670	HMDB0000086;HMDB0252858	235807	107984	32457.9	848254	156413	33927.4	34296.5	285156	321979	386749	187750	905565	793072	856784	504767	1.17069e+06	671728	761390
neg_4508	Indoleacetaldehyde	7.82075	C00637	PW_C000926;HMDB0001190	23625.1	20986.2	22187.4	19833	36613.8	18505.2	38789.1	17830.6	42111.1	30208.3	31249.1	22102.4	25723.6	31998.4	24350.1	17700.1	36939.9	17629.5
pos_17652	4-Hydroxybenzaldehyde	1.24668	C00633	HMDB0011718;MJDBOTE0000554	283488	147765	123631	556196	405531	184317	168215	324969	295206	294406	198726	389232	359947	369530	352372	461710	317536	298585
pos_4276	3-Hydroxyanthranilic Acid	3.28265	C00632	PW_C001137;HMDB0001476;MJDBSJD0000090	184578	93253.9	82234.1	383462	310902	53037.2	103743	194468	93799.8	147855	299126	199409	190404	206784	206894	306114	66777.7	165451
pos_1065	N-Acetyl-L-glutamic acid	1.15365	C00624	HMDB0001138	88526.9	125409	73084.1	91605.6	110499	42037.3	137697	649112	331980	331637	281689	207758	129780	158448	79290.7	80241.7	111770	219150
pos_11303	Choline Phosphate	13.4911	C00588	HMDB0001565	265959	261387	288614	244470	191962	343361	318251	277823	254375	267631	255451	220076	265884	285966	259516	372935	254859	156144
pos_11202	Phosphorylcholine	13.7657	C00588	HMDB0001565;PW_C001202	137577	130746	140164	149112	98928.8	168935	161372	157452	142548	146069	141126	122903	149051	165581	148772	214955	134766	81180.3
neg_4720	3-Hydroxybenzoic Acid	8.43902	C00587	HMDB0002466	45537.8	43466.4	31748.8	47840.4	53899.8	50733.8	48190.6	55606.6	49835.8	48906.8	50709.4	41994.3	50402.8	44468.5	67077.4	44358.3	45876.4	50233.5
neg_139	Deoxyuridine	3.24557	C00526	HMDB0245528;HMDB0000012;PW_C000007;MJDBOTE0000510	21019.6	15630.1	17759.6	37923.9	29399.3	4384.91	23575.9	33123.5	26246.5	34482.2	107176	54982.8	27755.5	28338.2	26245.5	29362	28529.5	26302.4
neg_12107	(R)-cysteate	6.84067	C00506	HMDB0303991	338396	251379	283406	383301	412704	361188	391112	237657	584052	394014	360541	363235	887001	793436	1.06477e+06	785390	773847	1.01757e+06
pos_246	Cytidine	1.24668	C00475	HMDB0000089;HMDB0248553;PW_C000061;MJDBOTE0000789	1.15546e+06	846859	670810	1.92347e+06	1.56465e+06	771518	1.12391e+06	1.64957e+06	1.79044e+06	1.92407e+06	1.58788e+06	3.13234e+06	1.64574e+06	1.66506e+06	1.923e+06	1.3617e+06	1.90678e+06	1.37216e+06
pos_10174	Retinol	17.9489	C00473	HMDB0006221;LMPR01090001;HMDB0006216;HMDB0000305	929626	1.16191e+06	1.49679e+06	161504	138078	1.68985e+06	1.28001e+06	981613	623810	638886	895716	311234	269181	404911	195009	394735	140130	211117
pos_3514	Indole	4.9878	C00463	HMDB0000738;HMDB0035924	460303	249845	174457	947291	834755	95165.5	421107	634584	433347	535031	387169	651085	739706	987984	584658	780587	804542	540757
pos_5956	Saccharopine	8.6679	C00449	HMDB0000279;PW_C000189	40493.8	84590.9	49851	37542	9895.75	20589.1	24104.3	17248.1	15757.3	17355.6	19679	12312.6	11703.3	14494.2	13431.5	7812.34	18176.1	4602.17
pos_1079	N2-Acetyl-L-ornithine	1.20155	C00437	HMDB0003357	543159	270733	180083	1.31066e+06	701853	252467	113553	246513	386412	400732	235586	856453	431020	379090	398560	360261	505109	512081
neg_7272	N2-Acetylornithine	26.7897	C00437	HMDB0003357	7235.06	33992.5	20146.5	274.913	1283.77	29678	13400.4	55783.8	7197.95	24442.4	49100.3	10345.5	1178.89	7061.62	117.408	278.49	257.055	3001.12
pos_17660	Trans-Cinnamic acid	1.2242	C00423	HMDB0000930;HMDB0000567	2.90085e+06	4.99801e+06	4.11995e+06	113020	47508.8	5.22577e+06	7.62088e+06	36427.8	1.41416e+07	5.4628e+06	5.4545e+06	52257.9	64002.6	72111.2	47896.6	70251.7	62489.9	67263.8
neg_13441	Aconitic acid	2.43417	C00417;C02341	HMDB0000072;HMDB0000958;HMDB0247961	676790	124840	248344	1.55864e+06	1.44863e+06	3496.79	133920	222450	335910	383804	1.10837e+06	842937	746636	493347	248211	951754	681069	1.3588e+06
pos_12391	PA(8:0/13:0)	10.4291	C00416	PW_C062910;HMDB0115484	241905	230141	282637	248097	270243	178406	269120	253688	205045	214704	250327	130964	409540	552305	321060	506533	472550	195250
pos_11259	Progesterone	13.6189	C00410	PW_C001216;LMST02030159;HMDB0001830;MJDBOTE0001039	60384.1	116637	57039	17253.8	19107.6	91883.6	65350.1	48654	37750.1	51650.5	82843.1	54847.8	59953.4	89804.9	25297.2	130331	30594.4	23739
pos_3809	Pipecolic Acid	0.829433	C00408	HMDB0000070;HMDB0000716;MJDBOTE0000664	143629	26605.1	19589.8	336850	290044	45057.3	107319	176552	226761	210254	154588	330385	267768	255436	199170	264149	324837	295248
pos_17357	L-Isoleucine	2.6833	C00407	HMDB0000172;HMDB0000557;PW_C000112;MJDBOTE0001077	9.31381e+06	7.96508e+06	7.15956e+06	1.50037e+07	1.34072e+07	3.03356e+06	6.30671e+06	1.16538e+07	7.98876e+06	9.49001e+06	1.21361e+07	1.20108e+07	1.08227e+07	1.09642e+07	1.13246e+07	7.74076e+06	1.35381e+07	1.05457e+07
pos_4164	Cytosine	1.725	C00380	HMDB0000630;MJDBOTE0000458	249504	186005	166120	462031	372686	60680	217393	294035	287687	277527	520098	310995	335516	357449	277270	337882	443392	261588
neg_9189	Sterol	14.3655	C00370	HMDB0060512	49789.9	54775.4	58307.6	40294.5	39812.1	55759.8	37366	29094.7	20100.2	28249.8	53781.3	26438.2	32917.6	42302.7	37160.8	36097.6	31414.5	17612.2
neg_3157	Uric Acid	1.26273	C00366	HMDB0000289;PW_C000195;MJDBOTE0001097	450212	302215	49996.1	228371	337754	1.33272e+06	150365	373129	107599	698947	975582	2.1647e+06	457654	572100	486529	143508	869522	216612
pos_16824	L-Dopa	6.1397	C00355	HMDB0000181;PW_C000117	416646	370070	348779	465433	541201	357746	498093	356955	576750	442709	400881	339037	567937	353681	1.2553e+06	269441	391287	569974
neg_8479	PE(15:0/14:1(9Z))	17.1164	C00350	PW_C004936;HMDB0008888;LMGP02010454	833528	20416.5	9554.28	31712.1	1.22511e+06	2.88085e+06	5781.35	31183.5	9400.19	21998.3	20609.7	25411.1	536685	11604.6	1630.65	13352	15073.2	2.64176e+06
pos_9489	PE(20:0/15:0)	21.4508	C00350	PW_C005267;HMDB0009219;LMGP02010825	70810.8	81064.7	156173	19254.8	37004.6	127069	55562.4	202951	77100.1	106036	225882	38055.3	35434.2	44261.1	25409.5	45540.7	18658.3	42103.6
pos_290	Citrulline	1.01547	C00327	PW_C000723;HMDB0000904;MJDBOTE0000481	780483	409727	268403	1.77218e+06	1.22415e+06	227959	331677	817888	1.0641e+06	931289	649301	1.51149e+06	1.16901e+06	1.22782e+06	1.05358e+06	1.29438e+06	1.05587e+06	1.21342e+06
neg_13249	Oxoadipic acid	3.57107	C00322	HMDB0000225;PW_C000150;LMFA01170121	24535.1	15512.9	16541.5	42281.5	33676.5	14663.1	16196.1	21672.5	18615	20859.7	23685.7	26955.3	27126	22520.5	21207.6	37328.3	23881.7	30691.9
pos_2952	Sphingosine	12.3162	C00319	PW_C000172;LMSP01010001;HMDB0000252	160934	171694	151268	56740.8	52528.2	372440	167072	150652	132846	151470	141222	155309	87692.3	101041	54991.6	176709	50246.5	55472.9
pos_1047	L-Carnitine	1.01547	C00318	HMDB0000062;PW_C000044;MJDBOTE0000806	5.01075e+06	3.42926e+06	2.40768e+06	9.92572e+06	7.03521e+06	2.2559e+06	3.58156e+06	7.7019e+06	7.96559e+06	6.98646e+06	5.28813e+06	8.6968e+06	7.75401e+06	8.26833e+06	6.20175e+06	9.63084e+06	7.36767e+06	7.30147e+06
neg_3295	Isocitric Acid	1.93837	C00311	HMDB0001874;HMDB0033717;HMDB0304324;PW_C000125;HMDB0000193	2.77213e+07	6.91473e+06	1.31774e+07	6.80527e+07	5.00157e+07	445835	5.946e+06	9.0102e+06	1.37275e+07	1.46496e+07	3.30212e+07	2.99147e+07	3.71468e+07	2.7715e+07	1.88077e+07	6.23436e+07	3.38869e+07	4.2981e+07
pos_14	Creatine	1.08308	C00300	HMDB0000064;PW_C000046;MJDBOTE0000560	1.83309e+07	1.37867e+07	1.01883e+07	3.43471e+07	2.42219e+07	9.11036e+06	1.00507e+07	2.43562e+07	1.57397e+07	1.86548e+07	1.451e+07	2.44728e+07	2.53863e+07	2.55792e+07	2.99174e+07	2.05721e+07	2.71049e+07	2.37579e+07
neg_513	Uridine	2.65457	C00299	PW_C000202;HMDB0000296;MJDBOTE0000788	52757.9	51509.8	47122.1	65935.8	86856.7	12365.3	37167.2	74656.9	37228.5	76182.2	340916	155676	157599	196305	114777	139743	196848	140322
neg_687	Inosine	3.54622	C00294	HMDB0247301;PW_C000127;HMDB0000195;MJDBOTE0000386	48376.6	10953.7	8459.76	34143.4	159426	28900.2	11185.1	24120.2	14421.2	17352.7	17520.2	19684.2	178965	155117	75702.9	167464	114969	381573
pos_4292	Hypoxanthine	3.53092	C00262	HMDB0000157;PW_C000102	21153.5	2761.19	1971.89	14719.6	76954.2	9360.36	2653.42	8246.04	3850.68	4322.97	5537.42	2541.72	91594.5	85214.9	39688.5	97909.9	59923.2	175236
pos_16826	Benzoic Acid	6.1397	C00261	HMDB0001870;HMDB0303719;HMDB0304270;HMDB0013676;HMDB0013677;HMDB0004461;HMDB0006115;MJDBOTE0000832	74275.9	65972.7	60175	83561.5	99827.6	61842.6	91715.8	64465	107652	80743.3	74243.2	59140.1	103495	62625.4	229235	47150.1	71664.9	106799
neg_13848	Glyceric Acid	1.0994	C00258	HMDB0000139;PW_C000090	30335.6	22916.5	14033.4	48471.5	49754.7	16502.1	16883.5	28043.1	33430.4	33183.8	23636.3	54377.9	41831.3	46128.5	33520.6	36607	47461.5	45438.8
pos_560	Palmitic acid	18.0733	C00249	LMFA01010001;HMDB0303203;HMDB0000220;PW_C000145	575611	762536	553203	259519	259160	1.04364e+06	616199	1.00098e+06	752792	740182	701329	466773	280794	333253	233655	357552	189808	289704
neg_12505	Ketoleucine	5.87682	C00233	PW_C000547;HMDB0000695	1.81383e+06	1.25828e+06	1.23434e+06	2.34906e+06	2.24707e+06	1.98039e+06	3.39684e+06	2.58526e+06	1.78776e+06	2.22759e+06	2.25316e+06	1.14049e+06	1.22093e+06	1.21339e+06	1.47622e+06	892497	1.17815e+06	1.34437e+06
pos_10171	Arachidonic acid	17.9489	C00219	LMFA01030001;HMDB0001043;PW_C000821	1.03836e+06	1.16192e+06	1.36872e+06	827936	556213	1.27699e+06	1.50417e+06	1.21264e+06	963107	984320	1.27078e+06	777213	1.04578e+06	1.22465e+06	1.05874e+06	1.28733e+06	1.119e+06	539176
neg_735	Thymidine	4.36343	C00214	HMDB0000273;PW_C000187;MJDBOTE0000448	84924.1	65452.2	54296.8	135578	133391	35902.7	105727	81040.8	108132	97605.2	198493	95521.7	99348.3	97852.4	110030	85300.1	104962	98596.4
pos_4275	Adenosine	3.25847	C00212	HMDB0000050;HMDB0247583;PW_C000034;MJDBOTE0000767	20492.6	7106.51	8325.89	42788.8	42456.8	1784.82	29630.8	47398.7	38363.5	35182.1	72793.3	25335.4	437975	719376	53577.7	709639	660116	47164.8
neg_13999	L-Threonine	0.962517	C00188	HMDB0000167;PW_C000109;MJDBOTE0000464	17479.3	4032.48	3654.39	48691	27477.9	3540.73	5289.55	10971.9	27776	18369	12874.6	29438.4	43549.8	32750.3	39494.8	44301.3	44212.2	56990.2
neg_3239	Dihydroxyacetone	1.59997	C00184	HMDB0001882	238824	332990	241629	235358	208169	175975	199475	392927	256366	275116	246080	251696	306227	356140	323590	226632	349737	275036
pos_17654	L-Valine	1.24668	C00183	HMDB0000883;PW_C000704;MJDBOTE0000526	4.43801e+06	2.98731e+06	2.46072e+06	7.12401e+06	7.22632e+06	2.39167e+06	3.06987e+06	6.38627e+06	5.2792e+06	5.2017e+06	4.41134e+06	6.07145e+06	5.97695e+06	5.91212e+06	6.38718e+06	5.18851e+06	6.69915e+06	5.69778e+06
pos_4349	Thymine	4.37353	C00178	HMDB0000262;PW_C000179;MJDBOTE0000713	25179.5	16097	12846.9	47845.3	36348.1	12760.2	21423.7	28567.6	30257.2	28673.8	43460	34446.7	32948	34059.6	37777.7	32450.7	35330.5	25121.8
neg_11834	DG(22:6(4Z,7Z,10Z,13Z,16Z,19Z)/22:4(7Z,10Z,13Z,16Z)/0:0)	7.41325	C00165	PW_C003836;HMDB0007785	1.13748e+06	190472	1.32939e+06	275912	3.75095e+06	140703	193287	362025	374277	368602	249006	544819	1.09611e+06	361989	518815	285111	538596	3.77605e+06
neg_4395	DG(18:2(9Z,12Z)/22:6(4Z,7Z,10Z,13Z,16Z,19Z)/0:0)	7.46002	C00165	PW_C003317;HMDB0007266	683546	65937.2	61319.4	1.24427e+06	2.04621e+06	0	86927.2	115144	480175	517117	180287	1.38622e+06	2.49365e+06	1.39375e+06	2.86973e+06	3.39287e+06	2.86017e+06	1.95175e+06
neg_8641	DG(8:0/10:0/0:0)	16.376	C00165	HMDB0092901;PW_C062185	1.0399e+06	865382	837934	1.17289e+06	1.20258e+06	1.12072e+06	1.13923e+06	735566	960461	934325	845434	902043	1.2704e+06	1.13168e+06	1.42341e+06	1.19403e+06	1.35907e+06	1.24383e+06
pos_2517	DG(18:3(6Z,9Z,12Z)/18:4(6Z,9Z,12Z,15Z)/0:0)	18.4736	C00165	HMDB0007280;PW_C003331	367463	324401	252659	313840	324766	621651	249242	396410	382497	347189	326345	262661	310715	287925	286914	484186	273191	221359
pos_2231	DG(18:4(6Z,9Z,12Z,15Z)/18:4(6Z,9Z,12Z,15Z)/0:0)	19.4099	C00165	HMDB0007338;LMGL02010329;PW_C003389	204865	136052	311050	121195	174008	282020	149992	183878	176265	159372	774034	117973	129697	101363	125370	119096	98636.2	171358
pos_2416	DG(20:3(8Z,11Z,14Z)/18:4(6Z,9Z,12Z,15Z)/0:0)	20.8796	C00165	PW_C003534;HMDB0007483	178187	209675	304619	102942	127001	436808	159845	315825	316353	247325	268088	109798	165934	249448	161252	228698	144786	124319
pos_2267	DG(22:6(4Z,7Z,10Z,13Z,16Z,19Z)/18:2(9Z,12Z)/0:0)	21.1397	C00165	PW_C003821;HMDB0007770	405288	257328	648346	76397.7	491120	900575	241568	32042.4	13340.9	170309	300660	465543	123567	212497	39087.2	0	137768	232934
neg_3151	Citric Acid	1.26273	C00158	PW_C000063;HMDB0000094;MJDBNL00000139	6.03701e+07	1.60292e+07	2.25042e+07	1.46539e+08	1.14944e+08	1.83369e+06	2.08832e+07	2.6787e+07	4.27529e+07	4.2787e+07	2.40267e+07	8.07251e+07	9.16954e+07	7.54424e+07	6.14674e+07	1.40551e+08	7.68188e+07	1.04198e+08
pos_70	PC(20:5(5Z,8Z,11Z,14Z,17Z)/18:0)	19.3364	C00157	LMGP01011937;PW_C004545;HMDB0008497	2.50011e+07	2.47029e+07	2.75532e+07	2.87197e+07	3.12338e+07	1.27956e+07	9.42255e+06	3.46211e+07	3.20603e+06	3.70748e+07	3.25014e+07	7.33973e+07	3.16827e+07	3.91677e+07	3.67124e+06	3.41434e+07	5.09325e+07	9.97212e+06
pos_9816	PC(16:1(9Z)/18:1(9Z))	19.3606	C00157	HMDB0008005;LMGP01010688;PW_C004054	2.7734e+06	7.41187e+06	678773	4.25855e+06	682851	834961	992323	1.09771e+07	299822	4.06427e+06	4.26811e+06	915859	4.1524e+06	1.19874e+06	476887	1.02548e+07	1.605e+06	597410
pos_2237	PC(16:1(9Z)/18:4(6Z,9Z,12Z,15Z))	19.6864	C00157	LMGP01010692;HMDB0008009;PW_C004058	801472	218231	439249	402186	2.68949e+06	258209	160881	795582	177023	2.77101e+06	2.17874e+06	7.34044e+06	1.1849e+06	1.38614e+06	23501.1	195863	3.00825e+06	350576
pos_4165	Niacinamide	1.725	C00153	HMDB0001406;PW_C001086	344727	240040	223078	596105	389946	274463	297686	406626	293445	350927	992924	405952	373649	410444	340483	403023	461118	253179
neg_3166	Malic Acid	1.30823	C00149	PW_C000592;HMDB0000156;MJDBOTE0000694	37533.5	65398.1	20769.9	25242.6	19281.6	56975.1	31966.5	64758.5	34343.3	42072	44213.3	37219.6	40669.2	37021.9	48680.3	16595.6	47602.2	53446.3
pos_384	L-Proline	1.08308	C00148	HMDB0251528;PW_C000106;HMDB0000162;MJDBOTE0000527	3.49834e+06	2.52693e+06	2.16084e+06	5.62186e+06	4.99134e+06	2.1907e+06	2.49429e+06	4.66074e+06	4.38056e+06	4.11096e+06	3.31512e+06	4.90827e+06	4.31138e+06	4.52841e+06	4.64291e+06	3.89456e+06	4.54856e+06	3.94246e+06
neg_13306	Alpha-Ketoisovaleric Acid	3.12313	C00141	HMDB0000019;PW_C000012;MJDBOTE0001124	365997	233676	252066	553522	524474	266246	502738	389848	423982	398954	334130	279247	335810	350306	372667	263590	310511	381979
pos_17342	Oxidized Glutathione	2.85707	C00127	PW_C001847;HMDB0003337;HMDB0011691;MJDBOTE0000407	28595.8	0	5431.94	102974	34573.3	0	1009.39	5574.46	3562.91	4969.81	18543.4	9732.46	70329.3	62720.1	27751.2	158147	51657.7	51370.7
neg_13614	D-Galactose	1.6258	C00124	PW_C000093;HMDB0250761;HMDB0003449;HMDB0000143;MJDBOTE0001042	399040	661017	430502	380000	379024	144659	637976	1.15996e+06	727703	798473	803543	668253	701454	767472	787633	473160	840445	638559
pos_17803	Choline	0.970067	C00114	HMDB0250194;HMDB0000097;PW_C000065;MJDBOTE0000238	1.31805e+06	1.25088e+06	944186	1.47578e+06	1.58818e+06	1.33121e+06	1.57339e+06	1.90186e+06	1.58578e+06	1.74764e+06	1.56195e+06	1.92952e+06	1.69351e+06	1.57645e+06	1.9351e+06	1.69217e+06	1.86372e+06	1.40009e+06
pos_17363	Uracil	2.63353	C00106	HMDB0000300;PW_C000204;MJDBOTE0000838	16835.1	14553.2	11664.8	23662.5	21658.2	12637	14475	25994.5	20928.3	22782	25405.6	29730.4	26394.5	26019.7	25563.5	29118.3	32224.7	19046.3
neg_6572	5,6,7,8-Tetrahydrofolic acid	17.9343	C00101	HMDB0304496;HMDB0001846;HMDB0243631;HMDB0000159	259518	294598	344847	194877	150935	312333	330541	315603	242924	242792	300458	169848	252813	276190	257130	319300	257586	153860
neg_149	Sucrose	1.14635	C00089	PW_C000177;HMDB0000258	626025	458839	299639	1.05224e+06	938713	380692	402235	283256	365451	465941	364320	812821	801491	504808	1.34645e+06	703662	642045	810490
neg_13485	L-Tyrosine	2.10967	C00082	HMDB0000158;PW_C000103;MJDBOTE0000356	2806.37	2101.03	1283.98	3232.78	4559.99	2854.06	1776.77	2301.29	2174.57	2109.85	1619.8	2186.79	2545.87	1800.27	3670.62	2305.73	1619.77	3332.98
neg_13107	L-Phenylalanine	4.21857	C00079	PW_C000104;HMDB0250791;HMDB0000159;MJDBAA00000196	45330.1	44130.9	44037	57875	56075.6	24532	35088.7	43451.3	32454.6	37942.7	42273.9	40776.4	41399.9	40062.5	40186.3	33239.1	46291	47220.8
neg_9955	Phenyl-Alanine	12.1456	C00079	HMDB0256428;HMDB0000159	8487.9	9150.47	11185.8	5417.2	5426.08	11259.9	10481.6	9838.51	12649.5	10240.5	19342.2	7992.46	7609.26	7005.17	6341.76	10973.9	8311.25	5414.22
neg_12850	L-Tryptophan	5.0346	C00078	PW_C000741;HMDB0000929;MJDBOTE0000426	222320	132062	111529	351971	356679	159361	219310	265096	185275	234000	167519	266320	299397	427002	204435	305011	342377	218158
neg_14000	L-Glutamine	0.962517	C00064	HMDB0003423;PW_C000500;HMDB0000641;MJDBOTE0000775	140092	95177.2	69759.4	276374	192004	67144.4	62285.2	168821	147974	156281	117980	246044	234596	221664	206316	190981	296077	257939
neg_3172	Succinic Acid	1.33125	C00042	LMFA01170043;PW_C000174;HMDB0000254;MJDBOTE0000409	13856.1	21107.7	7592.34	17340.8	15846.9	7392.61	17229.6	26746.6	14324.9	29704	18093.8	60514.8	19802.7	13558.9	22458	13229.8	24643.8	25122.9
pos_17649	Oxoglutaric acid	1.24668	C00026	HMDB0000208;PW_C000134	225362	28576.9	37872.6	659761	376677	23924.5	43878	96016.6	103283	139935	66162.5	316563	323423	215262	155002	786581	210005	250267
neg_8358	S-Adenosylmethionine	17.6542	C00019	PW_C000921;HMDB0001185;MJDBOTE0000477	233016	202551	299287	285393	161871	215978	166637	142072	86789.2	130268	131755	161944	181475	145756	311637	186951	143569	119458
pos_15519	Phosphate	8.17125	C00009	HMDB0001429;PW_C001104	46689.2	63149.8	47365.8	28291.1	29258.3	65381.1	44231.2	71854.8	46373.7	51438.4	60680.2	43294	38652.1	34944.1	41662.5	47556.1	38653.3	30444.8
pos_18118	-	0.00333333	-	-	16675.7	14280	11071.1	24141	19818.7	14067.5	15338	24732	22850.8	21526	18303	23183.1	21271	19399.4	28229.5	19989.7	20525.1	18211.4
pos_3987	-	0.00333333	-	-	50502.6	50530	36525.1	68693.5	56427.7	40336.9	41929.1	81422.5	55193.3	61203	53434.2	66267.2	62659.1	70007.2	65047.8	63114.8	68225.7	46899.8
pos_990	-	0.00333333	-	-	6020.86	5378.47	3618.87	8867.58	7952.15	4287.23	5686.91	10933	6314.1	8471.27	7210.39	10951.1	6379.24	10213.8	6693.07	5542.7	5172.8	4273.82
pos_18114	-	0.00333333	-	-	14725.3	16746.3	8578.58	19771	16015.2	12515.3	9461.7	26723.6	16546.6	19967.6	16114.6	27138.5	19272.3	24116.7	22556.1	18540.6	17275	13873.1
neg_2880	-	0.01305	-	-	6199.25	6515.61	4677.06	6660.24	6484.21	6659.14	5824.37	7875.13	7281.66	7244.87	6461.79	7998.31	6678.68	5748.29	7170.03	6734.9	6654.16	7086
neg_516	-	0.01305	-	-	39453	43789.7	36123.3	38086.3	39758.5	39507.1	34723.4	53999.6	40285.5	43830	39524.8	46311.5	42853.6	41137.2	42004.6	45799.4	45302.5	40024
neg_518	-	0.01305	-	-	16808	19986.4	14473.3	16448.4	18039.4	15092.2	12793.5	20539.8	15299.7	17105	15375.5	19786.9	18168.7	18618.1	17281.5	18230.2	20157.5	16556.2
neg_519	-	0.01305	-	-	208696	230236	184608	216424	215528	196683	172407	270371	211237	224816	200258	245248	230674	228330	226799	230672	251937	215631
neg_14418	-	0.01305	-	-	3990.97	3841.76	3079.47	4509.07	4617.86	3906.71	3176.79	3051.63	4155.67	3890.17	3153.38	5176.59	4663.55	4859.82	3980.77	5252.73	4681.04	4543.4
neg_14419	-	0.01305	-	-	2813.96	2460.55	1484.85	3736.77	3206.46	3181.2	2642.43	2719.65	3603.29	3111.07	2669.06	3478.9	3047.48	2730.03	3007.49	3347.82	2651.47	3500.57
neg_14420	-	0.01305	-	-	2207.2	1901.5	1913.07	2746.6	2334.46	2140.38	2185.87	2889.72	2418.34	2580.28	2187.86	2827.2	2341.29	2265.06	2077.52	3095.22	1893.21	2375.44
neg_14416	-	0.01305	-	-	5712.04	6304.47	3635.08	6239.81	5693.88	6686.97	4817.44	6489.87	6184.98	6159.76	5422.13	7146.75	5760.14	5503.41	5551.15	5526.85	6104.76	6114.54
pos_18108	-	0.021	-	-	67179.3	63551.8	52056.5	88559.7	71743.5	59985.1	57429.6	105931	69148	77239.6	68970.9	76449.8	81284.7	86728.9	86263.1	88055.2	86102.2	59274.1
pos_18112	-	0.021	-	-	107334	109620	82673.3	131357	118019	95000.7	88916.7	170803	112859	126844	110800	134798	132924	139442	133077	146652	148459	96988.1
pos_18095	-	0.021	-	-	251288	214873	192700	347340	287072	214457	224355	366767	299304	300874	262343	313071	291593	292952	302795	336320	289648	236252
pos_18110	-	0.021	-	-	16989.9	16979	13095.9	21346.3	18637.8	14890.7	12859.3	25827.6	17361.8	18789.8	16693.8	19110.5	20544	20543.4	19618.4	23030.1	23295.5	16232.5
pos_293	-	0.021	-	-	147561	125780	105024	209015	172881	125104	128905	207801	169490	172531	148537	183927	176174	174519	176562	208617	171611	149561
pos_989	-	0.021	-	-	3.4019e+06	3.24071e+06	2.54271e+06	4.45454e+06	3.82315e+06	2.94836e+06	2.90124e+06	5.30399e+06	3.70802e+06	4.03143e+06	3.526e+06	4.21248e+06	4.18897e+06	4.36713e+06	4.29057e+06	4.64557e+06	4.44478e+06	3.19681e+06
pos_18100	-	0.021	-	-	4168.84	4315.57	2974.54	5470.06	5108.55	2975.47	5227.41	7622.37	5026.67	6052.81	5284.5	6334.79	5408.76	5900.38	3448.19	6094.45	6572.77	5028
pos_95	-	0.021	-	-	7.2719e+06	6.92337e+06	5.42164e+06	9.4802e+06	8.22552e+06	6.30876e+06	6.15711e+06	1.12534e+07	7.91981e+06	8.68049e+06	7.50149e+06	9.39169e+06	9.0364e+06	9.44279e+06	9.22009e+06	1.00734e+07	9.62767e+06	6.81804e+06
pos_18106	3-Hydroxy-4-aminopyridine sulfate	0.021	-	HMDB0061120	621924	624554	472569	803907	661509	547078	520835	959726	637973	705608	627810	703897	736874	795520	731386	814069	805304	538093
pos_3954	-	0.021	-	-	661608	643621	479272	846847	760284	578017	541843	1.03635e+06	689381	786370	673464	877906	826483	897677	832583	939937	855738	606480
pos_3955	-	0.021	-	-	104868	106431	75049.8	136532	115955	90370.5	82941.1	159376	108121	121875	104935	137061	129204	141983	134071	141452	130757	97758.7
pos_3957	-	0.021	-	-	227586	216046	169646	298854	254600	198784	195634	357460	251253	272786	236932	286795	281792	295035	290925	310155	297758	215086
pos_18105	-	0.021	-	-	10937.3	11707.8	8409.96	13592.4	11641.2	9335.4	8629.08	16952.7	10640.9	12428.1	10855.1	13489.8	12980.9	15180.7	11242.7	13493.1	15723.2	9264.83
pos_294	-	0.021	-	-	394248	383304	287050	503577	453669	343641	336595	608427	446101	480859	411741	532313	493252	516177	507271	554633	508309	379872
pos_292	-	0.021	-	-	3.10958e+06	2.99056e+06	2.30591e+06	3.98994e+06	3.56234e+06	2.69916e+06	2.63822e+06	4.80049e+06	3.45195e+06	3.77455e+06	3.21604e+06	4.20754e+06	3.90296e+06	4.05577e+06	3.9641e+06	4.39113e+06	4.14901e+06	2.95479e+06
pos_991	-	0.021	-	-	364804	336983	271108	480021	414182	321724	320356	542692	425181	445137	380570	492317	440182	444940	448224	509181	456983	341581
pos_3984	-	0.021	-	-	3553.52	3878.21	2267.04	4926.76	3898.92	2796.68	2735.16	5467.86	4179.83	4221.03	3736.79	4501.27	4285.98	5068.37	4145.58	4472.61	4510.53	3232.82
pos_3956	-	0.021	-	-	540440	509845	396743	702965	617809	474838	461017	841673	604513	659265	561374	729857	680089	707120	698576	760144	718629	515974
pos_18109	-	0.021	-	-	3517.08	3499.42	2695.43	4403.07	4004.61	2982.86	3136.54	5652.29	4940.34	4676.96	4018.8	4978.66	4313.02	4516.16	4080.08	4702.3	4421.12	3845.43
pos_18111	-	0.021	-	-	194620	191812	140388	264326	221466	155108	162457	306994	213556	233353	204010	250404	237506	260554	245426	252022	251378	178148
pos_3950	-	0.021	-	-	22813.2	22080.4	16334.7	30069.6	24457	21124.3	19082.4	35202.5	24994.7	26592.3	23451.7	27089.6	27199.3	28457.6	27174.9	30211.6	29115.8	21036.9
pos_18101	-	0.021	-	-	15407.8	15067.6	9482.87	20497	19092.9	12898.8	10723	25156.9	15456.5	18371.3	15438.9	22149	18134.5	20941.2	15689.2	21185.6	20853	12003.6
pos_3988	-	0.021	-	-	4832.48	4970.81	3483.57	6040.91	5467.2	4199.91	3511.95	7227.91	5068.55	5371.46	4776.51	5677.44	5632.36	5879.53	5168.68	6018.51	6489.14	4605.94
pos_3989	-	0.021	-	-	62836.1	61320.7	45832.9	83731.3	70569.5	52726.2	50787.9	97258.4	70180	75737.2	64844.1	84722.6	77949.6	88062	76026.6	85051.1	80482.9	60125.5
pos_992	-	0.021	-	-	387099	373566	283612	487040	443437	347839	325670	602468	416138	468552	401718	529932	475387	497718	480728	528777	518678	351037
pos_18113	-	0.021	-	-	19841.4	19892.3	14349.4	24705.9	22996.2	17263.1	16267	31348.1	22873.2	25070.9	20662.4	29795.1	25264.5	26788.6	25819.7	27536.9	26734.9	19442.2
pos_18115	-	0.021	-	-	22925.2	21905.9	17210.5	30339	25214.8	19956.1	19833.9	33967.8	23753.3	26346.9	23171.3	27832.5	26446.1	27874.1	26764.3	30103.3	27875.1	19613.8
pos_18103	-	0.021	-	-	6267.71	5501.18	4634.23	8480.26	7665.98	5056.93	6793.57	9600.74	7567.16	8408.01	7057.59	9670.55	7734.17	7727.89	8348.23	8551.94	7214.94	6827.84
pos_18099	-	0.021	-	-	18989.5	23524.3	12503.5	20750.7	22466.1	15702.9	15458.1	28730.5	19481.9	23168.1	19727.3	29002.1	23043	28048	22475.6	25720.5	23584	15386.8
pos_18102	-	0.021	-	-	7132.6	6937.12	5147.72	9564.65	8706.77	5306.73	6229.01	11804.1	8138.22	8932.19	7511.82	9557.39	8846.19	9892.9	8062.25	11307.3	7007.55	7960.89
pos_18104	-	0.021	-	-	5580.55	3678.71	4219.97	8175.48	6555.75	5272.83	3606.11	7970.63	6330.34	5891.11	4966.82	5657.36	6142.7	7896.91	7520.81	4529.78	4621.22	6144.78
neg_578	-	0.0351333	-	-	71507.3	87671.3	67430.7	64880.3	67914.3	69639.8	53996.1	92609.8	71489.4	76496.7	67862	87891.4	76629.8	75324.6	74830.8	70179	89854.7	72959.8
neg_2883	-	0.0351333	-	-	59782.1	71539.2	52895.7	58687.1	60345	55443.3	49531.6	75281.6	60328.4	64623.4	57235.9	73352.1	65215.5	61990.8	66640.7	63188.4	75367.4	58890.2
neg_2882	-	0.0351333	-	-	8341.64	9706.35	6169.96	7878.91	8636.79	9316.17	6906.45	9892.32	7940.58	9058.51	7857.84	11494.7	9252.44	9231.24	8730.31	9453.21	10431.5	8415.91
neg_14407	-	0.0351333	-	-	51978.8	61879.8	45928.1	48746.9	53001.4	50338	42984.3	69271.6	51491.7	56981	50366.3	64176.4	56152.6	54189.3	54040.4	56499.6	64130.1	51903.8
neg_2884	-	0.0351333	-	-	12258.3	14291.7	12772.6	11517.6	11333	11376.8	10830.2	16876.3	9898.11	12731.8	11759	13322.5	12595.9	12818.6	10739.8	13492.2	14228.9	11699.8
neg_2881	-	0.0351333	-	-	1118.65	1024.45	664.035	1484.55	1188.85	1231.37	1127.44	1212.82	1208.49	1261.06	1042.58	1495.48	1141.32	1192.88	1059.51	1192.71	1014.7	1246.79
neg_14406	-	0.0351333	-	-	12665.6	15194.8	10664.5	12553.2	12503.4	12412.2	10666.3	14980.1	12194.4	13409.7	11915.8	15798.2	13121.6	12976.8	12590.3	13023.9	15086	11931.1
neg_14410	-	0.0351333	-	-	28313.1	33036.3	23143.4	29902.3	28841.2	26642.6	23854.2	37947.6	30348	32164.6	28360.4	36508.6	32100.8	31355.7	31086.9	31076.4	36033.1	30951.9
neg_2885	-	0.0351333	-	-	10148.8	10920.7	7801.47	10067.6	10326.7	11627.3	7794.66	11100.1	11313.4	10965.3	9274.52	13653	10967.1	10060.4	10852.9	11120.7	11968	10833.8
neg_14409	-	0.0351333	-	-	29562.6	32288.4	28509.1	28180.6	30795.8	28039.2	24016.3	37598.9	28674.8	31621	28016.2	36193.8	32227.2	33111.6	29377.1	34924.6	33184.9	30537.7
neg_2886	-	0.0351333	-	-	3572.51	5209.82	3662.05	2584.15	2716.59	3689.96	2534.13	4757.77	3496.57	3998.91	3638.82	5207.16	3414.29	3537.14	3486.73	3741.73	3951.01	2354.85
neg_14411	-	0.0351333	-	-	4364.06	5562.65	4305.48	3517.84	4406.22	4028.13	3125.08	5372.97	3653.65	4423.67	3778.93	5542.97	4684.1	5048.78	4063.81	5035.92	4796.58	4475.43
neg_14408	-	0.0351333	-	-	10805.5	12972.8	10044.7	10329.2	11055.6	9625.21	7569.77	12722.1	11006.2	11046.8	9800.77	12889	11958.1	11409.2	12569.4	10834.2	13694.1	11283.7
neg_577	-	0.0351333	-	-	8295.16	9596.04	5999.79	8594.57	8255.55	9029.87	5346.92	10193.8	8033.2	8530.09	7417.98	10546.4	8551.71	8594.78	9573.97	7588.72	10246.9	6754.23
pos_18097	-	0.0417833	-	-	15716.7	14467.2	11582.8	20502.7	17509.2	14521.3	13731.6	25103.6	17329.6	18729.1	16634.5	18751.6	18688.4	19778.6	19464.9	20314.6	19154.6	14729.5
pos_18094	-	0.0417833	-	-	21219.3	19382.9	16160.5	28584.4	24075.9	17892.5	20760.2	31212.7	24732.7	25509.1	22356.2	25330.9	25276.2	25188.3	25218.3	33118.3	22400.8	20455.2
pos_3949	-	0.0417833	-	-	57570.2	54014.9	42423.9	75438.8	66642.5	49330.7	49814	89977.5	64225.9	68542.3	60009.7	70152	71534.6	76709.8	70399.6	79820.9	76047.2	54695.5
pos_994	-	0.0417833	-	-	23402.2	22389.5	16001.8	30215.8	26374.2	22029.4	21481.3	39197.2	27288.8	30304.9	25960.2	33252.1	27882.8	31048.9	32326.8	26898.4	26388.3	22751.5
pos_304	-	0.0417833	-	-	485426	479535	366194	633380	543886	404134	410096	767342	518370	581801	508063	631396	603790	653895	625106	635302	662502	442147
pos_3938	-	0.0417833	-	-	107177	88556.8	77004.2	153175	126195	90952.4	95667.2	144498	139182	128594	110328	135030	121625	118284	128068	143742	113968	104061
pos_305	-	0.0417833	-	-	200974	223132	174649	225088	188959	193042	140192	294094	195827	228646	193132	284470	241172	272728	229784	218845	310627	173877
pos_999	-	0.0417833	-	-	665767	637955	481975	841343	815600	551961	526362	995469	700622	774454	661690	875364	824100	845918	808562	901921	894261	669837
pos_18096	-	0.0417833	-	-	309530	299022	225509	412423	351889	258808	255466	488195	336953	369584	321852	397723	382092	408958	381685	411686	417661	290468
pos_18093	-	0.0417833	-	-	249111	257395	189958	309029	270979	218194	200591	391246	268580	296105	257328	324004	312941	337809	327634	325523	341735	232006
pos_306	-	0.0417833	-	-	123203	118887	87852.6	163261	146257	99759.5	102987	194300	138445	152135	129450	172808	154476	167804	159252	165063	160940	119322
pos_18090	-	0.0417833	-	-	40944.2	40554.4	31396.6	53848.4	45476.5	33445.4	33820.8	63843.9	41883	47831.3	40918.2	51777.5	49995.3	51862.6	53432.2	59192.7	49770.5	35718.8
pos_3990	-	0.0417833	-	-	8259.59	7000.07	5619.91	12109.5	10871.7	5696.81	7109.79	15645.7	7770.44	10926.5	9528.08	13180.3	10365.3	15336.1	12192.3	7540.87	9851.77	6905.35
pos_18098	-	0.0417833	-	-	64206.9	64258.7	47368.9	81414.9	74716	53275.7	56071.3	102411	72812.3	81920.8	68530.9	96388.4	83717.9	92467.9	87204.9	88656.6	89228.5	61031.5
pos_993	-	0.0417833	-	-	157336	151053	117673	197492	188402	132059	125572	245527	176350	198313	161474	245802	203067	221794	200239	235029	207569	150705
neg_2895	-	0.0551	-	-	47084.6	48891.6	40858	48801.2	49847.3	47024.9	38266.8	56549.6	50724.9	51402.5	44836.8	60068.8	49844.4	45729.8	50299.3	50291.1	54540.8	48360.7
neg_14396	-	0.0551	-	-	46314	52139.6	39155.1	49252.9	47488.4	43534	39192.1	59628.6	47918.9	51458	45479.7	59092.5	54225.4	50803.1	56644.8	55426.1	59970.6	48282.4
neg_14402	-	0.0551	-	-	1.10347e+06	1.27116e+06	1.00122e+06	1.08317e+06	1.10703e+06	1.05478e+06	911912	1.44255e+06	1.09311e+06	1.19301e+06	1.06383e+06	1.32445e+06	1.19724e+06	1.16612e+06	1.16435e+06	1.21825e+06	1.33913e+06	1.09835e+06
neg_2888	-	0.0551	-	-	551485	654997	508505	526406	544865	522653	441038	745312	535033	595918	535594	662288	598655	595463	564485	602177	694293	536858
neg_14395	-	0.0551	-	-	11724.4	16836.9	9359.3	11495.1	10673.4	10257.3	7600.4	12810.2	9479.63	10931.9	9741.82	13837.3	13204.2	12717.3	12767.2	11971	15954.1	12611.4
neg_2894	-	0.0551	-	-	33836.9	40291.3	29518.4	33749.8	31538	34086.7	27264.5	43692.9	36055.8	37060.2	33861.8	41227.7	35209	35139.3	34234.5	33413.4	39458.4	33799.6
neg_2897	-	0.0551	-	-	25002.9	30021	22336.4	24561.5	22442.5	25652.9	20847.9	33027.2	22388.8	26350.6	23941.1	29138.3	25102.3	25293	24573.5	25180.9	27901	22563.3
neg_14400	-	0.0551	-	-	36037	42237.6	32369.1	34290.9	35786.7	35500.8	29065.9	46241.4	35285	38929.4	34153.9	45125.4	39555.1	38934.9	38930.3	39790	44907.8	35212.7
neg_14394	-	0.0551	-	-	264294	314603	238941	257792	258858	251275	215777	339808	267564	286052	254713	321060	281792	272033	276250	275061	321443	264172
neg_14392	-	0.0551	-	-	21389.7	25676.5	18967.4	20460.7	20349.8	21494.5	17390.5	25327.3	21951.1	22858.7	20237.7	26766	22970.2	22299.1	23186.3	20268.6	27432.1	21664.7
neg_14403	-	0.0551	-	-	34094.9	41122.2	29825.3	31881.7	32207.9	35437.4	28009.8	41775.5	34637.4	36339.5	33211.3	40935.1	36414.7	34796.7	35191.6	36128.5	41910.1	34046.4
neg_2893	-	0.0551	-	-	139004	156333	118639	144231	143987	131830	118206	177552	148843	154040	137034	171558	155306	146947	161198	156212	171184	140989
neg_2892	-	0.0551	-	-	45754.2	50447.3	38449.6	46390.8	47510.5	45972.7	39782.8	58212	47510.9	50420.5	44632.7	56176.2	49420.4	45940.1	48103	51356.2	55707.8	45994.8
neg_521	-	0.0551	-	-	78936.7	94155.9	73240.9	70619.2	75452.8	81214.5	61453.9	98956.7	75774.4	84403.2	75722.5	101428	83239.7	84255.6	77338.9	80299.7	99422	74882.2
neg_14398	-	0.0551	-	-	181033	204024	157974	181495	176209	185461	155620	232888	187001	197212	177498	213338	191038	176497	191984	188422	213375	184914
neg_14397	-	0.0551	-	-	34797.3	39927.3	28365.4	36623.8	34310.1	34759.6	28804.9	43072	35799.3	37198.3	33065.9	41116.8	37276.5	34182.1	38786.7	35000.2	40904.7	37509
neg_2890	-	0.0551	-	-	50253.5	56251.8	45126.9	50213.8	52203.2	47471.9	39975.7	68997.8	49242.2	54894.7	48589.5	61363.1	56879.6	58841.1	51938.1	56634.9	64158.3	52825.5
neg_14401	-	0.0551	-	-	8666.53	9307.62	6781.76	8972.37	9133.73	9137.18	7155.92	10743.7	9572.36	9578.44	8489.48	10841.7	9241.28	8439.32	9476.29	8761.64	10156	9373.14
neg_14391	-	0.0551	-	-	3554.21	4777.11	3078.12	2946.33	3306.29	3663.18	2778.09	4119.72	2591.73	3409.12	3027.57	4146.92	4012.68	4890.69	3496.12	3323.8	5970.63	2382.16
neg_2887	-	0.0551	-	-	13927.2	18903.8	14252.9	10515.4	12493	13470.9	10119.4	19143.1	11081.2	14500.6	13458	17659	14517.3	15172.5	12227.4	14407.3	19077.9	11701.6
neg_2891	-	0.0551	-	-	3679.75	4654.05	3247.61	3227.5	3196.24	4073.36	2731.71	4152.5	3664.5	3771.87	3390.71	4538.76	3860.74	3809.61	3557.78	4098.48	4305.84	3531.98
neg_14399	-	0.0551	-	-	42039.4	46854.8	39425.6	41936.3	40759.4	41220.8	34737.7	56820.4	42711.1	45150.9	41209.1	46334.4	44598.4	44128.6	42737.8	47762.7	47281.5	41081.4
neg_14393	-	0.0551	-	-	1986.16	2913.92	945.854	1353.54	2231.81	2485.66	1538.95	2937.77	2477.89	2488.59	2225.46	2999.74	2671.97	2803.24	2324.93	2453.74	3611.29	2166.65
pos_995	-	0.0657167	-	-	290948	274359	221213	386012	316877	256279	247019	447267	316838	344814	299558	368131	357309	377777	368785	392199	378011	269775
pos_18089	-	0.0657167	-	-	12782.3	13055.3	8883.27	17028.4	13745.4	11198.9	10482.9	25189.2	15619.8	17477	15200.9	18616.3	16355.8	19526.7	17403	15353.3	17206.3	12289.5
pos_18091	-	0.0657167	-	-	36694.8	36274.7	27048.1	45597.5	42669.8	31883.9	31089.7	57290.8	40873.2	45272	38001.9	51834.3	46602.8	50640.4	45585.6	51679.7	49601.1	35507.3
pos_998	-	0.0657167	-	-	31936.3	32996.9	25134.9	41875.5	34343.7	25330.4	25637.9	48429.9	33552.6	37522.9	32362.9	42471.1	39391.1	44066.3	36593.5	41417.6	43438.6	31439.6
neg_575	-	0.0790667	-	-	9370.22	10211.2	7606.1	9312.99	9477.22	10243.5	7994.41	13506.9	9774.69	10607.6	9440.29	11154.3	9907.11	9879.87	9726.25	10731.1	10212.4	8985.94
neg_14390	-	0.0790667	-	-	58272.5	66356.5	50295.4	59620.2	61185.8	53904.9	46028.4	75880.4	58981.1	63131.4	55486.6	71635.9	67072.4	63236.9	68487.9	66481.7	75455.4	61699.9
neg_573	-	0.0790667	-	-	148238	166673	133416	143560	150873	146667	123117	190637	147818	159702	141791	177236	159968	153660	155804	166364	175586	148427
neg_574	-	0.0790667	-	-	331413	391890	287338	326329	334890	316621	260381	433127	352146	363512	319768	408397	384268	368218	407648	367406	430618	347448
neg_14388	-	0.0790667	-	-	96607.9	108475	77773.2	101575	97151.3	98065.1	80797.3	126019	108978	107922	95133.3	115895	105042	94204.6	114980	98830.8	109369	107824
neg_14389	-	0.0790667	-	-	181040	213232	156531	176417	185530	173491	139038	234099	194360	197363	172632	221955	209038	199412	220883	201500	231575	191820
pos_18085	-	0.0900167	-	-	133257	112749	105785	178077	151701	117972	121379	211375	143915	157927	140537	155040	155162	162505	154681	180689	149795	128142
pos_18086	-	0.0900167	-	-	105436	89092.3	83334.7	135534	122599	96620.9	104803	162539	113891	128484	110868	132703	125866	125008	129596	160892	116427	97405.2
pos_3993	-	0.0900167	-	-	137865	128224	97023.5	190787	154366	118922	118034	199226	173978	165787	144646	171909	179659	159212	235733	180963	175157	147232
pos_996	-	0.0900167	-	-	323507	301083	236148	431539	367734	281033	286568	510268	385260	397367	345287	407371	404872	407864	450474	445031	397898	323090
pos_18087	-	0.0900167	-	-	17006.9	15680.1	13553.4	21882.4	18942.2	14976.2	13811.5	25865.3	17050.8	19387.5	17155.7	20822.5	18700.3	21286.3	21105.5	18891.9	18936.5	13281.6
pos_997	-	0.0900167	-	-	22289.4	18261.7	18427.6	28273.8	27025.2	19458.5	19503.5	33672.8	23001.3	27128.4	22494.9	32336	25621.9	29780.5	27305.6	28406.4	22521.1	20095.8
pos_3992	-	0.0900167	-	-	19421.4	16880.2	14983.4	25477.6	22173	17592.9	15601.5	28030.3	19834	22686.2	18960.5	27279.2	22812.7	26633	24166.8	23951.5	22547.5	16764.8
pos_18088	-	0.0900167	-	-	13383	11936.5	9358.17	17355.9	16031.4	12233.2	11906.3	21517.6	16639.6	17182.3	14467.2	18665.6	17138.5	17338.6	19308	18513.6	16864.1	13668.4
neg_2898	-	0.105133	-	-	29798.6	31017.5	26026	32362.3	30330.4	29256.9	26441.8	39734.1	32350.6	33259.8	29750.6	34512.7	32870.2	30953.9	34044.9	33662.8	33474.2	32215
neg_14385	-	0.105133	-	-	9213.66	10253.2	8206.18	9408.32	9363.32	8837.35	7863.07	11543.2	8970.88	9564.38	8941.6	9880.32	10008.4	10005.4	8317.97	11498	10811.2	9409.48
neg_99	-	0.105133	-	-	379607	427592	334162	380376	384576	371327	318824	509512	393481	417595	375454	448564	417843	394177	421365	424185	457527	391960
neg_14387	-	0.105133	-	-	7994.33	8971.46	6857.42	8131.47	8612	7399.29	6629.28	10073.3	7944.94	8557.17	7545.21	9581.2	8898.38	8708.42	8933.15	9150.45	9484.73	8215.17
neg_14386	-	0.105133	-	-	62261.9	76103.1	54149	58784.2	62473	59800.3	48932.7	81422.9	66778.4	67819.4	60442.2	74143.5	71513.9	68379.6	78449.1	66955.1	78076.8	65709.3
pos_18084	-	0.114367	-	-	9411.73	8047.39	6375.29	13749.1	11184.1	7702.75	9266.31	13798.3	12247.3	11755.3	10047.8	11709.2	11858.3	11383.6	14059.1	13249.9	10404.8	10194.3
neg_14384	-	0.13045	-	-	28843.9	32445.9	25679.5	28454.4	28223.7	29415.9	24605.4	39284.5	27987.1	31335.7	28237	33465.6	30253.7	30055.8	28757.7	31829.4	32927.9	27697.9
neg_14382	-	0.13045	-	-	7008.56	7599.25	5718.88	7506.75	7616.5	6601.45	5588.97	8653.42	6494.1	7316.43	6628.48	8529.23	7441.65	7080.74	7232.64	7509.62	8699.2	6686.06
neg_14383	-	0.13045	-	-	5565.39	6644.43	4961.71	5158	5148.5	5914.31	4330.27	7848.16	5685.07	6155.97	5554.37	6760.35	5680.99	5244.66	5432.85	6172.39	6607.9	4947.15
neg_572	-	0.13045	-	-	268547	306209	232522	272295	274944	256763	223658	348956	281898	291777	261993	312597	300237	287836	313057	295672	325918	278700
pos_307	-	0.139533	-	-	1.27054e+06	1.17897e+06	873724	1.77399e+06	1.46822e+06	1.05777e+06	1.08293e+06	1.97497e+06	1.6432e+06	1.60481e+06	1.36959e+06	1.71813e+06	1.64419e+06	1.61953e+06	1.9012e+06	1.74182e+06	1.59892e+06	1.35948e+06
neg_523	-	0.15585	-	-	200556	226193	172598	201840	202631	199520	169545	261119	206014	218477	194703	237231	214814	200310	216247	218974	232851	205685
neg_525	-	0.15585	-	-	111856	121213	95067.8	116547	112594	113858	98807.2	152290	119470	126139	113858	133990	119558	111515	116324	120998	131461	117493
neg_522	-	0.15585	-	-	500585	568296	420579	513633	497023	503393	428187	652944	541719	556298	495875	602340	533319	482466	551095	521651	585709	525676
pos_18083	-	0.164867	-	-	21211.5	19066.1	15390.1	28977.6	23743.5	18880.1	18413.1	32581.5	22243.9	24864.7	21765.3	26220.3	27017.8	26962.2	27872.6	31970.6	28108.4	20175
pos_3995	-	0.164867	-	-	9789.39	8654.46	7754.27	12674.4	11516.9	8346.9	8543.85	17879.2	11449.3	12727.4	10998.1	13037.4	12520	12688.2	12722.9	15340.6	12947.6	8900.6
pos_3996	-	0.190183	-	-	12770.1	14043.8	10122.9	15392.4	13229.4	11062	9597.3	19647.9	14998.1	15018.4	13130.1	15830.4	15805.5	17367.6	16406.9	14591.2	18403.7	12258.2
neg_14379	-	0.211033	-	-	34455.4	36939.1	29028.6	35074.4	36666	34568.9	29172.3	45164.9	34503.4	37490.7	33179.2	41122.4	37627.5	35595.7	36234.2	38474.2	42286.2	35547.1
pos_18081	-	0.218767	-	-	6894.9	6955.42	5541.95	8033.83	7632.48	6310.8	5717.89	10457.7	6984.6	7853.15	7016.45	8252.4	8404.87	8647.12	8312.99	9816.43	9998.32	5249.51
neg_2902	-	0.235667	-	-	17363.1	19587.7	15701.1	17330.7	17254.6	16941.5	15075	23397.8	17396.8	19106.5	17180	20556.6	18733.9	18081.6	18029.9	19436.8	20645.1	17476
neg_14378	-	0.235667	-	-	11358.1	11835	8529.36	11964	11868	12594.3	9514.88	14026.8	12374.7	12380.2	10963.8	13604.2	12404.2	11168.9	12722	11850.8	13896.7	12382.3
pos_3997	-	0.24305	-	-	47199.6	39641.1	34714.6	62925.3	56186.6	42530.4	44349.5	70741.5	52079.7	56594.8	48511.3	59208.6	57823.2	56242.4	62064.6	70635.9	54917.3	45255.7
neg_2903	-	0.26015	-	-	4890.23	5638.18	3929.3	4725.36	4666.42	5491.9	4306.3	7272.13	5178.4	5719.46	5098.69	6121	5216.03	4532.1	5327.42	5438.61	5375.31	5406.71
neg_14377	-	0.2865	-	-	5211.91	5419.57	4506.65	5194.46	5476.08	5462.77	4495.87	6976.05	5461.88	5816.19	5218.19	6330.96	5775.74	5606.72	5519.75	6018.16	6446.82	5287.27
neg_14376	-	0.2865	-	-	77791.2	81455.3	65174.9	83160.9	82468.5	76696.6	65801	100100	85444.2	86319.4	76150.1	93932.4	88424.6	82088.7	90201.1	90493.1	92991.8	86348.2
neg_2904	-	0.2865	-	-	5002.36	5719.96	4789.96	5065.03	5036.63	4400.21	4441.47	6753.39	4462.64	5371.08	4875.39	5826.8	5258.06	4991.53	5039.25	5523.46	5749.96	4986.11
pos_18080	-	0.29575	-	-	7723.69	6176.54	5894.91	10427.6	9041.33	7078.09	8081.89	12617.8	8486.08	9904.96	8289.13	10434.1	9679.22	9452.37	11186.3	12400.7	8977.9	6378.85
pos_3998	-	0.32045	-	-	22304.8	20903.9	17170.5	28665.5	25518.5	19265.3	19118.5	35476	25812.9	27800	23595.4	30792.7	28258.7	28949.3	29947.5	30884.6	29187.4	22324.8
pos_18079	-	0.32045	-	-	6982.88	5939.55	5284.26	10598.7	7730.91	5361.02	6502.3	9620.12	8312.81	7831.37	7212.16	6890.23	8369.86	8454.21	10136.6	9109.91	8062.9	6085.62
pos_3999	-	0.32045	-	-	4209.97	3848.23	3248.56	5238.99	4975.45	3738.61	3571.8	6800	5029.15	5250.3	4483.86	5600.26	5111.49	5309.35	5326.73	5718.69	5007.64	4195.04
neg_524	-	0.3622	-	-	99057.4	105260	88259.9	100035	104036	97696.9	87961.9	137736	102494	111163	99834	116459	107754	104788	106879	114383	110763	101958
pos_296	2,3-Dihydroxy-2,4-cyclopentadien-1-one	0.375017	-	HMDB0039437	643381	515631	480742	872520	774822	573189	646251	954134	685409	775103	663130	814618	759583	748315	783277	977005	700504	588814
pos_18078	-	0.375017	-	-	20984.4	17103.9	14538.2	29529.2	25650.2	18100.5	19911.9	32819.4	25779.2	26244.3	22536.9	26466.9	25348.1	24997.1	26260.8	30787.2	24295.4	20400
pos_18077	-	0.375017	-	-	62439.8	58590.3	45590.8	82407.9	70924.8	54685	56476.5	96398.9	72472.4	76481.4	65688.6	80578.1	76966.6	76534.5	84999.3	86551.7	75105.6	61641.8
neg_14374	-	0.3887	-	-	28795.5	30884.4	25949.8	28568.2	29686.2	28888.9	26035	37673	29210.2	31954.9	28680.5	34901.5	29888.3	27956.9	29868.7	30423.4	33497.2	27695.5
pos_18076	-	0.4004	-	-	40019.6	37344.6	28156.2	55474.1	45506.2	33617	34694	63415.6	49376.6	50075.4	43055	52815.5	51154.1	50626.6	56017.9	56742.7	50602.4	41780.7
pos_4000	-	0.4004	-	-	7167.89	7014.31	5229.84	9263.01	7968.21	6364.07	6434.21	12229.3	8590.13	9287.3	7987.05	9895.59	8808.32	8892.84	9589.41	9376.14	9581.42	6601.77
pos_18075	-	0.4004	-	-	10015.4	8619.67	7014.55	14761.1	11273.5	8408.18	9253.42	17654.3	12971	13299.9	11420.9	13320.7	13381.4	12298.9	15714.5	14696	13075.9	11122
neg_14373	-	0.4141	-	-	19097.3	20914.5	16393.2	19317.8	19826	19034.9	16227.9	26566	18963.8	20947.4	18887.5	22032	20475	19293.9	20877.8	20911	21676.5	19615.7
neg_2906	-	0.4141	-	-	1267.26	1262.41	1231.82	1444	1233.12	1164.94	1363.95	1519.98	1243.86	1319.67	1240.29	1150.88	1288.8	1136.29	1331.52	1290.31	1320.95	1364.93
neg_2907	-	0.4141	-	-	14545.7	14330.7	12564.1	14871	17230.2	13732.6	11884.8	17830.8	15222.1	15419.3	13719.4	16739.6	16117.9	15509.2	16056.5	16922.6	16833.6	15267.3
pos_1000	-	0.4248	-	-	27977	24834.7	20145.4	37163.1	33714.8	24027.2	26146.3	44172.9	32964.1	34967	30046.6	36584.8	34497.9	33984.4	34656.6	40783.6	35919.8	27144.9
neg_14372	-	0.440233	-	-	4093.66	4345.71	3606.65	4351.21	4242.78	3921.97	3515.85	5524.03	4826.02	4656.27	4238.68	4759.17	4493.74	4211.24	4459.76	4485.56	4686.4	4625.74
pos_18074	-	0.450633	-	-	11672.3	10638.3	8273.35	15628.7	13996.7	9824.21	10632	18069.3	12991.9	14321	12169.3	15590.8	13568.3	13362.2	15314.1	14402	14367.6	10395.7
pos_4001	-	0.450633	-	-	12764	11942.1	10598.2	15046.5	14418.8	11814.6	12421.2	21379.3	12967.1	16452.4	13826.2	19041.8	14982.5	14813.4	13149.2	18854.3	17515.8	10579.8
pos_18073	-	0.450633	-	-	15490.3	9551.83	13127.1	18927.8	21945	13899.9	16542	21998.7	14231.5	17562.5	15264.8	17478	16421.3	16439.1	13660.2	26051.3	14770.5	11185.1
neg_2908	-	0.46705	-	-	31181.9	30234.5	25947.7	35459.1	33810.2	30457.8	29538.6	39833.4	35353.4	35263.1	31136.1	36326.8	34518.2	30197	37409.6	37531.6	31718.1	35734.8
neg_14371	-	0.46705	-	-	3664.34	3807	3587.47	3638.01	3618.49	3670.73	2662.55	5216.44	4455.27	4145.51	3796.59	4247.76	4065.91	3783.47	4060.97	4175.14	4510.94	3799.04
neg_2909	-	0.46705	-	-	10701.6	12558.1	8725.38	11575.6	10826.2	9822.77	9960.07	14723.4	12062.9	12243.7	11273	12228.6	11296.1	10042	11812.2	12539	11006.1	11081.3
neg_14370	-	0.46705	-	-	5889.56	6430.34	5113.95	6093.39	5895.22	5914.88	4742.1	7657.67	6706.98	6408.96	5695.61	6529.07	6274.85	5617.66	6460.71	6272.12	6725.74	6298.02
neg_2910	-	0.46705	-	-	30232.7	29539.2	28073.7	31606.2	31725.5	30218.8	27800.5	41221.2	29386	32589.1	30053.5	31948.5	30481.4	28278.3	28827.4	36274.6	28206.4	30820.2
pos_18072	-	0.475183	-	-	9865.23	8134.28	7617.75	13592.5	11448.2	8533.46	9407.92	15552.1	10847.2	12025.1	10315.7	12293.2	11783.4	12055.3	12075.4	14638.6	10688	9459.83
pos_1002	-	0.475183	-	-	24734.1	21611.7	18370.7	32422.3	29095	22170.6	22886	39037.9	27775	30269.4	25906.3	31378.8	30202.8	30139.6	31631	35704.9	29872.8	23665.5
neg_14369	-	0.492067	-	-	5708.31	6178.18	5539.93	5645.43	6156.82	5021.19	4795.05	8256.71	5909.09	6573.43	5724.06	7332.86	6021.19	5683.46	5003.33	6931.37	6762.66	5725.13
pos_3936	-	0.499783	-	-	33459.7	28399.9	22857.4	47273.1	39802.3	28966	31172.3	51987.1	38126.9	41100.6	34913.1	43116	40266.6	40110.1	46789.3	44745.8	37015.4	32672.4
pos_18071	-	0.499783	-	-	34883.4	24320.8	28360	51736	40331.4	29668.5	38644.3	51837.8	34242	40627.7	36446.5	37786.7	38381.3	38162.2	35872.7	54861.8	33726.3	29283.6
neg_14368	-	0.518633	-	-	1647.06	1357.95	856.36	2545.57	1532.15	1943.26	2498.42	2504.32	3653.23	2512.22	2304.41	1392.92	1873.43	996.885	3020.61	2346.01	650.462	2353.17
pos_295	-	0.527383	-	-	36788.7	30360.5	28298.5	49342.3	43786.3	32155.8	37509.2	59191.8	42440.9	46697.9	40246	47649.9	45134.7	44732.8	49628.2	54130.5	42481.3	34700.9
pos_974	-	0.527383	-	-	80538.7	70482.8	56878.5	110524	93923.8	70884.6	73218.1	123226	93953.6	98013	84446.1	101655	98547.8	98023.2	106273	114794	93954.5	79693.9
pos_18070	-	0.527383	-	-	99974.3	92720.8	74843.3	129101	113320	89885.9	88586.8	163231	107439	122146	105883	129325	121668	129899	128396	134828	125504	89713.5
pos_18069	-	0.554783	-	-	8123.85	6920.59	5749.17	11551.9	9460.34	6937.26	7479.57	12073.3	9913.33	10068	8443.22	10805.9	10211.3	10269.5	10904.9	11757.8	9761.26	8362.99
pos_1001	-	0.580033	-	-	31588.7	30433.6	22833.7	41988	37222.9	25465.6	28134.1	51554.3	32561.4	38559	33283.4	41986.3	39090.9	41961.6	41389.6	42054.7	41653.1	28395.7
pos_18068	-	0.580033	-	-	27947.4	23393.1	19326.1	38942.2	33982.4	24093.1	25478	42895.5	34635.4	34881.7	29701.3	36517.9	34745.2	33534.8	39328.5	39365.8	33112.1	28385
pos_4002	-	0.580033	-	-	18112.2	17504.7	17118	19827.3	21131	14979.8	16430.2	30647.3	16616.5	21676.9	19263.5	23013.6	23037.9	24731.8	21216.1	26911.3	25076.1	17253.9
pos_18067	-	0.604417	-	-	39574.7	31978.5	29230.4	55320.7	46473.8	34870	39319.4	60170.5	44022.5	48352.3	41626.7	49896.8	48063.2	46481.5	50777	60307.1	44694.7	38055.9
neg_2911	-	0.620983	-	-	15035.1	18128.2	13452.6	14847.5	14199.2	14548	13029.3	21681.3	16593	16930.9	15351.2	16420.1	15463.6	13509.3	16411.2	14708.7	16253.1	16435.6
pos_4003	-	0.632967	-	-	31897.9	26569	22645.9	44189.1	37888.4	28197.1	28206.3	47497.6	36175	37777.1	32718.3	39229.7	39422.8	37405.7	43382.3	46002.7	38425	31898.2
neg_2912	-	0.647817	-	-	50497	51463.6	44283.2	50968.5	50628.6	55140.9	47598.3	61678.5	51982	55640.1	48777.2	61301.5	50851.7	43469.2	55989.9	52576.4	50636.8	51586.1
pos_18065	-	0.657417	-	-	42333	36592.4	29006.4	58391.4	52086.6	35588.3	38133.2	63200	49228.2	51314.2	44039.1	54695.5	52289.4	52568.9	55361.5	60508	50576.4	42432
pos_18066	-	0.657417	-	-	4504.76	3928.34	3465.87	6083.11	5094	3952.45	4210.64	6745.99	5226.59	5510.76	4697.46	5859.8	5484.64	5130.22	5955.03	6331.62	5340.55	4665.8
neg_14363	-	0.672917	-	-	22037.9	18272.6	21382.8	25783.3	22626.6	22124.3	22539.7	28506.1	21703.2	23132.5	22239.8	19781.1	20329.1	19656.5	16888.1	23998.6	18607.4	22494.9
neg_14362	-	0.672917	-	-	39110.6	29829.3	36382.9	48711.1	40801.4	39828.4	39842.4	49241.4	40123.7	40962.2	38582	34641.3	36124.5	33336.9	30072.7	43829.1	30365	43018.6
neg_2917	-	0.672917	-	-	97283.6	79910.8	97204	114945	99316.4	95041.6	94160.9	120559	93111.5	98560.4	94399	86410.6	88060.7	88227.7	68502.1	102629	82520.8	98424.1
neg_14361	-	0.672917	-	-	98191.5	78326.4	91238.5	121244	99360	100789	101394	123925	100569	103635	98740.5	88652.3	89409.2	83693.6	73725.4	104425	78373.1	106829
neg_2915	-	0.672917	-	-	18513.5	21613.7	16893.8	19620.4	17698.3	16741.4	15254.4	22908.4	20941.8	21167.4	18132.5	25565.2	20582.3	20038.4	21010.5	19234.1	22716.4	19912.4
neg_14355	-	0.672917	-	-	33427.2	28123.8	29532.4	39668.6	34831.9	34979.1	33753.5	42222.8	34512.9	35665.8	33331.5	32173.9	32912.7	29933	27986.9	39783.2	30088.5	36771.9
neg_2916	-	0.672917	-	-	19127.5	21036.7	14762.7	20832.4	17961.8	21043.7	15535.9	23906.2	17968.1	19869.4	17506.9	22067.4	21308.4	19681.3	22412.5	22529.1	23157.8	18761.1
neg_14354	-	0.672917	-	-	36146.3	31310.5	34855.1	35822.4	38217.9	40525.5	38976.8	40824.7	36492.5	38884.8	34468.8	39245.3	36164.7	29533.4	41371.1	43606	32804.1	33508.8
neg_570	-	0.672917	-	-	45829.6	47777.8	38888.9	47502.6	45991.9	48986.8	42626.3	60425.9	47253.8	50509.9	45813.2	51733.6	47147.6	42626.1	47978.1	49458.7	48611.2	47064.1
neg_14356	-	0.672917	-	-	22452.2	23009.2	17383.5	27179.3	23776.2	20912.9	18301.4	27938	22776.6	25052.4	21224.8	31193.7	27108.6	25241.2	27053.1	27469.6	28730.7	27048.5
pos_18063	-	0.682033	-	-	124101	127862	97585.2	151462	134750	108848	104189	205126	127940	148936	131319	158489	153239	161891	151445	167730	174566	110560
pos_1003	-	0.682033	-	-	142610	146786	108293	178307	160049	119614	122041	226401	157483	172386	150712	183618	178840	187062	184932	197193	193844	131170
pos_18064	-	0.682033	-	-	4079.74	3897.08	2962.87	5180.63	4759.43	3598.68	3664.62	6139.66	4551.85	4887.4	4193.51	5193.46	5204.45	5190.13	5305.89	6030.08	5519.45	3976.68
pos_1005	-	0.682033	-	-	93578.5	79258.7	66388	129672	110885	81688.6	89317.1	141697	105735	114264	97569.2	120308	112978	111194	121612	135095	107810	89178.3
pos_4005	-	0.682033	-	-	25185.3	23776.2	18571.9	33855	28050.3	21673	20669.2	41100	27618	30125.2	26378.8	31113.8	30550.5	30655.6	32042.3	34328.8	32502.5	23223.5
pos_4004	-	0.682033	-	-	46840.1	44097	33361.3	60551.4	54433.9	41756.7	40469.7	74184.5	52788.4	57289.3	48888.2	61714.4	57504.3	59495.4	60401.4	63855	59268.1	44501.7
pos_18062	-	0.682033	-	-	5464	4455.21	4341.71	6962.36	6416.17	5144.53	5643.91	6798.09	7389.02	6740.35	5867.13	7130.38	6320.66	5109.28	7686.9	7486.5	5725.68	5594.93
neg_14348	-	0.699817	-	-	10097.8	9960.59	8644.5	11116	10524.2	10243.8	9623.09	14258.8	11423.6	11563.2	10435.4	10947.1	10746.7	8860.64	11288.2	11719.6	10031.5	11833.6
neg_2921	-	0.699817	-	-	27560.2	25383.4	25867.9	31773.8	27412.6	27363.3	24260.7	35399.7	28071	29020.7	26603.1	28351.5	26276.5	24999.9	22540.9	29255.8	25176.8	29409.2
neg_14350	-	0.699817	-	-	53155.1	56890.8	45388.2	55776.4	53188.3	54531.7	47850.1	69405.1	57231.7	59155.7	53177.8	62135.8	56791.7	52959.3	57021	58464.7	59525.3	55988.1
neg_559	-	0.699817	-	-	26583.7	25993.3	20242	31935.5	28197.4	26550.3	24271.5	33454.5	31761.7	30413.2	26925	32165	29943.7	25935.9	32967.7	29081.6	29640.2	32092.8
neg_565	-	0.699817	-	-	50222.6	57101.8	40622	52512.5	50409.5	50467.1	44032.2	62856.3	56069.4	56027.6	49734.3	61152.6	53286.5	48802.6	58277.9	50120.6	56277.7	52953.9
pos_1004	-	0.709067	-	-	61453.7	53361.9	44090.8	85395	71045.1	53375.7	58407.7	94130.1	70693.3	75885.4	64726.2	80310.5	75519.4	75115.8	82028.4	90548.3	70537.8	59366.8
pos_18061	-	0.709067	-	-	5031.6	4422.41	4058.37	6279.97	4776.84	5620.43	5480.61	6527	5560.16	5772.53	5225.93	5522.35	5363.63	4905.92	7067.18	6308.11	4587.06	3949.85
neg_2923	-	0.72495	-	-	4738.76	5822.81	4957.41	4676.71	3890.43	4346.46	4615.76	7038.05	4439.03	5090.55	5023.3	4269.37	5186.07	4926.6	5312.51	4993.05	5922.66	4775.54
pos_4007	-	0.7344	-	-	10858.1	10130.9	8386.48	14394.4	10668.9	10709.9	10290	15536.9	15772.5	14466.4	12199	16266.2	14183.6	14300.5	17739.6	14377.5	14185.4	10314.8
pos_4006	-	0.7344	-	-	3492.42	2302.11	2208.98	5523.96	4931.27	2495.8	2790.26	4248.93	3790.47	3768.08	3085.39	4242.66	4263.94	3890.79	3868.11	4423.18	4524.34	4613.27
neg_14341	-	0.74945	-	-	4353.64	1103.91	842.217	10174.9	8311.98	1335.18	4256.37	4140.92	8133.22	6552.86	4811.45	9680.92	10377.7	9999.92	12906.2	10859.2	8819.74	9303.23
neg_14343	-	0.74945	-	-	1047.02	848.087	1317.56	539.279	1583.85	946.313	952.453	1670.26	1187.89	1453.86	1205.83	2004.86	1286.94	1215.35	1085.5	973.398	1416.87	1743.57
neg_14339	-	0.74945	-	-	2453	0	277.264	7424.92	4362.01	200.802	2137.37	1560.46	5290.67	4332.32	2503.57	8340.81	4418.59	2231.07	4544.52	8008.29	3242.77	4066.31
neg_14342	-	0.74945	-	-	1499.38	396.726	173.904	4612.35	2296.52	17.3721	906.166	1454.68	2004.1	2184.7	1301	4373.88	4371.82	3973.95	7258.32	4649.85	4136.36	1840.64
pos_1006	-	0.758317	-	-	13368.9	6483.29	6824.02	25080.7	20836.6	7620.02	7767.84	12474.7	10848	12087.3	9179.76	17258.7	22336.5	19632.8	22235.6	33509.3	19256.5	17048.1
pos_18058	-	0.758317	-	-	6568.57	4807.1	4362.3	10202.6	8220.56	5250.29	5153.02	8100.52	6754.3	7318.01	5940.35	9264.22	8462.87	7594.99	11258.6	9383.72	7697.91	6379.14
pos_18056	-	0.758317	-	-	6398.17	935.087	1631.11	12481.5	16069.8	873.273	1167.18	2639.48	2527.37	3994.04	1963.28	9642.14	9297.94	6970.05	6194.48	13551	8241.21	11533
pos_18059	-	0.758317	-	-	1977.99	276.765	723.376	3166.46	5404.85	318.525	511.856	948.971	1030.44	1321.6	736.799	2795.15	2455.81	1631.78	1694.08	2886.34	1943.14	4123.7
pos_3884	-	0.758317	-	-	60470.2	54652.8	42600.3	82386.3	70432.8	52278.8	53965.4	93229	75527.4	75905.6	64797.7	80900.8	75348.6	73741.3	83716.2	84247.1	71844.3	63193.8
pos_18057	-	0.758317	-	-	1182.93	972.979	962.031	1214.71	1568.35	1196.57	1017.68	1069.39	1066.52	1331.43	1012.34	2172.13	1772.61	1338.72	2170.89	1951.33	1834.96	1567.17
neg_13	-	0.772817	-	-	816892	178497	364127	1.11961e+06	2.23539e+06	186835	180695	422548	324797	515969	290645	1.13584e+06	1.02657e+06	600613	526810	1.10175e+06	815569	2.08809e+06
neg_14	-	0.772817	-	-	803623	59321.8	63866	1.74907e+06	2.09028e+06	55577.9	101584	174991	216281	387631	147224	1.05767e+06	1.22822e+06	807783	702272	1.97196e+06	888369	1.77071e+06
neg_100	-	0.772817	-	-	719736	168682	153318	1.75572e+06	1.3544e+06	166562	257756	368597	445078	517179	323813	997283	1.33222e+06	1.09713e+06	1.09238e+06	2.20962e+06	1.10549e+06	1.15646e+06
neg_96	-	0.772817	-	-	466238	11348.3	27937.4	737714	1.52141e+06	32783.5	17499.6	70632.3	70819	198563	50136.4	635301	602247	293676	232573	737048	386874	1.36106e+06
neg_97	-	0.772817	-	-	59621.5	31960.1	26323.3	106588	91649.7	41585.9	36371.7	58737.7	61551.7	66471.9	47851	109226	110055	102629	121489	125874	112144	88136.8
neg_14337	-	0.772817	-	-	4293.94	2585.1	4094.14	4882.37	6732.92	3175.14	2932.62	5396.45	4120.67	4728.98	3862.96	6466.18	5105.6	4126.71	5292.07	3680.24	4994.38	7434.58
neg_563	-	0.772817	-	-	8919.58	4170.69	5416.46	15480.7	15016.2	4513.87	5779.57	10330.9	9150.91	10074.1	7657.74	15035.2	14768.3	14274.4	14110.5	16572.5	15779.5	13104.7
neg_558	-	0.772817	-	-	12832.7	613.111	2117.54	26503.8	33726.3	1202.61	1146.2	4032.43	3310.43	6425.36	2630.85	17212.4	19275.3	13384.5	10022.4	31406.4	14346.4	27216.8
neg_101	-	0.772817	-	-	177989	90168	71368.3	293881	321395	113132	65092.4	98385.3	68089.4	101963	71083.4	176285	206574	112250	127359	396654	128803	267805
neg_14319	-	0.772817	-	-	6479.4	5463.88	4958.32	7983.9	10773.6	3217.26	2836.91	6620.71	3504.18	5623.08	3973.16	9530.51	7446.69	5044.08	5129.8	8960.75	5801.87	12296.9
neg_535	-	0.772817	-	-	27644.6	8790.64	10674.8	49443.1	48850.6	20463.7	10334.6	19097.3	20655.8	22358.2	15431.3	39345.1	41487.3	34484.7	38945.5	48430.1	35249.4	50327.1
neg_581	-	0.772817	-	-	29165.4	4265.98	10210.6	62903	58207	10240.1	7354.12	11092	14616.1	20408.1	9852.86	48570	49422.2	38604.4	43420.4	70332.2	43653.5	51100.6
neg_14327	-	0.772817	-	-	2678.79	2046.99	2918.11	2702.08	3672.39	2054.38	1510.93	3715.12	2348.88	2731.85	2390.63	3352.46	2599.17	2420.88	2372.99	1901.66	2793.14	3507.21
neg_593	-	0.772817	-	-	16497.7	1006.97	1411.43	39425.3	39803	841.867	1787.4	6062.74	8191.1	13565.3	4982.11	38219.9	33255.4	28959.4	26346.9	41571	31418.4	37981.4
neg_560	-	0.772817	-	-	34054.3	23443.7	26437.3	48785.1	50082.9	21522.3	22101.6	42894.7	35396.2	38898.5	31344.5	55201.4	49242.8	46081.5	48321.1	46411	53774.2	51626.3
neg_609	-	0.772817	-	-	10747.2	3816.79	5214.43	23624.8	17870	3209.72	4791.88	8223.05	7227.66	9730.27	6470.67	18678.5	19105.9	17013.9	16809.9	28461.7	17891.6	15352.6
neg_14315	-	0.772817	-	-	3532.31	279.936	0	10556.9	6824.7	0	936.202	622.72	3111.09	2889.49	1342.07	6887.94	8830.5	7780.31	7299.59	15673.8	6962.76	6436.02
neg_95	-	0.772817	-	-	277309	74279.8	83674.7	702837	449045	76709.3	97666.6	120044	118476	178254	104590	376832	479121	339965	339369	955282	386414	374573
neg_14328	-	0.772817	-	-	1826.71	1721.91	2035.74	1667.55	2175.77	1532.55	1175.18	2697.49	2001.8	2168.85	1894.67	2800.94	1965.45	1903.78	1883.92	1386.09	2096.35	2557.1
neg_561	-	0.772817	-	-	12555	7037.6	8107.29	20619.4	20401	6609.66	8956.08	14188.6	12553.6	13306.6	11149.7	17528	20814.6	19391	21457	22851.4	20257.7	20116.1
neg_14324	-	0.772817	-	-	4421.71	1106.32	2639.35	5448.65	11907.7	1006.53	694.094	3558.48	1801.31	4054.17	2041.81	10162.8	5548.57	2581.5	3404.32	4641.41	4769.22	12346.4
neg_14322	-	0.772817	-	-	13196.1	10790.8	10771.3	19042.4	15407.1	9968.82	8907.76	16074.3	11705.8	13596.3	11482.2	17697.3	18861.3	17250.7	19376.9	23121.5	19443.8	15113.8
neg_512	-	0.772817	-	-	47695.3	2002.87	7081.7	119204	107070	3118.01	5559.89	8150.51	19924.2	26391.8	10991.5	71932.4	89509.9	60921.7	64240.1	149594	75081	97712.6
neg_94	-	0.772817	-	-	57239	5375.71	2915.58	90296.3	178955	8652.49	7902.1	13466.2	9542.16	24400.5	9150.81	66691.6	72195.8	34026.2	29455	94367.1	38573.6	164557
neg_14330	-	0.772817	-	-	18872.3	8036.78	4394.25	33188	23500	25242.6	12896.4	14004.3	18726.6	18943.8	13624.3	30147.6	32568.2	33839.5	38802.2	34641.6	33581.4	21976.1
neg_14317	-	0.772817	-	-	7331.51	560.434	2023.84	13909.2	18681.6	1482.5	1766.22	1185.04	3486.02	5371.34	1903.73	15048.1	11626.5	8759.33	7537.43	14109.2	10841.9	16884.6
neg_14309	-	0.772817	-	-	8281.13	1193.88	3129.5	17803.1	16388.7	2890.41	4338.05	3247.75	3842.1	6270.72	3064.44	13655	16943.6	14931.6	14927	23827.7	15561.8	15469.8
neg_98	-	0.772817	-	-	31174.7	20667.8	27532.8	35966.8	49223.6	22482.5	19325.3	40434.4	29323.9	34796.4	28130.6	50101.9	36903.1	31546	30893	30777.9	41169.6	50129.3
neg_602	-	0.772817	-	-	20773.7	0	6996.2	18513.1	76031.9	2327.53	1033.33	373.09	876.933	10552.6	666.05	39927	24459.8	11674.6	6700.47	15549.8	15155.5	73218.5
neg_14313	-	0.772817	-	-	12728.1	0	5111.33	14428.5	35942.5	8158.13	2636.59	1382.42	595.755	7385.74	1299.83	24928.2	16569.9	10050.1	6397.51	20367.7	11369.8	34664.4
neg_14325	-	0.772817	-	-	6840.44	3568.52	4513.02	10907.6	12019.7	3193.33	4991.32	3145.14	4617.23	6097.64	3857.02	11636.9	9746.94	8685.78	7972.6	12430	8056.76	11589.5
neg_562	-	0.772817	-	-	2438.67	2776.46	3552.15	960.713	1205.31	3698.72	2923.59	5312.54	1668.26	3070.05	3067.78	2375.82	1763.75	1661.46	1836.27	334.645	1558.21	3428.16
neg_514	-	0.772817	-	-	29670	5815.83	4703	76626.1	59738.3	1467.07	5095.4	13274.2	11302.8	27450.1	7896.59	80128	66011.3	53706.8	53335	96903.5	64694.3	61417
neg_14338	-	0.772817	-	-	1208.73	1047.82	1373.55	1269.31	1340.92	1012.06	888.833	1911.88	1179.08	1398.02	1230.74	1612.3	1213.4	1058.09	1364.65	925.985	1095.35	1622.92
neg_14326	-	0.772817	-	-	28782.2	12945.8	17202.7	50914.7	46043	16804.9	13731.4	27531.6	25093.9	26425.7	20543.3	39345.9	41223.4	33150.8	39993.6	43431.1	36520.3	53021.4
neg_15	-	0.772817	-	-	133101	33426.8	52265.2	240393	241598	97823.7	63014.7	72958.5	79188.5	108780	61067.8	219959	187453	145794	157434	248962	172642	212432
neg_580	-	0.772817	-	-	42214.9	4634.28	4071.96	119438	74318.4	8612.03	5979.19	7701.91	11607.1	20325.9	7230.35	56015.5	75937.2	54242.4	54864.6	145748	55521.9	69309.6
neg_102	-	0.772817	-	-	118624	220.428	8850.25	373564	194370	16115.9	17749.9	7217.52	21076.4	42418.2	12752.2	123629	226314	156113	148156	512089	148873	166339
neg_14314	-	0.772817	-	-	4864.87	1418.55	1743.75	14587.1	4944.25	1630.67	2235.75	2750.99	2896.02	4386.79	2587.43	9664.4	9650.64	7261.33	10053.8	15249	9911.66	5777.42
neg_603	-	0.772817	-	-	173537	115942	85265.1	310574	247257	108649	132771	170382	188163	189614	147623	267139	275173	253629	288346	331851	273271	228768
neg_530	-	0.772817	-	-	7491.51	4182.26	5888.54	10909.7	11903	4574.08	5653.16	10019.5	8229.51	9046.1	7412.49	12282.2	10459.8	10162.3	10545.1	11221.5	10935.7	9434.66
neg_14335	-	0.772817	-	-	2846.12	4407.06	1523.06	1815.82	1326.85	5157.81	2011.75	13225.4	8660.84	7634.55	6468.8	6640.25	3758.99	4075.57	7441	1830.95	1951.2	3496.23
neg_14336	-	0.772817	-	-	3911.75	5853.58	2222.58	2416.89	2065.48	7000.23	2777.93	18243.4	11192.1	10187.3	8808.37	8535.91	5014.35	5199.48	9226.18	2043.65	3173.43	5429.03
neg_14307	-	0.772817	-	-	1846.03	0	0	4371.61	4858.55	0	0	392.443	0	1687.71	98.1108	6358.4	3661.47	1444.75	794.321	4670.75	2671.82	8725.72
neg_14310	-	0.772817	-	-	12856.8	435.898	0	44126.3	19369.9	351.877	2233.49	3307.62	8424.29	10329	4335.77	27350.4	32124.5	28068.9	33069	57478.2	26519.6	15487.1
neg_14334	-	0.772817	-	-	1279.7	997.215	1627.61	1080.6	1498.27	1194.81	1039.72	2154.09	1200.81	1495.92	1369.5	1589.04	1488.51	1482.95	1299.85	1200.16	1519.71	1939.89
neg_582	-	0.772817	-	-	9026.22	883.251	752.595	25027	12574.3	5893.97	920.114	2504.69	3244.95	6125.28	2008.87	17831.4	16076.4	14691.9	16854.4	19240.5	18226.9	11368.4
neg_14329	-	0.772817	-	-	19877.6	4520.16	4141.58	52021.9	34023.2	4680.92	15229.1	17146.3	20801.3	20224.8	15751.5	27722.7	37013	40080.2	30769.5	52981.7	29851.3	31382.4
neg_14323	-	0.772817	-	-	5771.19	6245.03	4797.02	6478.98	5550.99	5783.93	5715.95	8936.08	6166.89	6681.57	6365.35	5907.36	6007.93	5327.41	6849.97	5854.2	5539.94	6468.12
neg_2929	-	0.772817	-	-	4021.91	0	0	18941.9	1167.61	0	0	0	0	1727.52	0	6910.09	12002.7	9815.31	13582.3	24183.5	9903.3	2528.94
neg_606	-	0.772817	-	-	25310.9	870.986	1416.88	74165.6	49560.6	540.342	5314.5	8248.8	12804.2	14894.6	7678.25	33210.8	43828.5	40294.5	30383.2	72737.4	30291.8	45435.4
neg_564	-	0.772817	-	-	16814.6	7339.35	18529.1	19853.2	26158.5	12192.6	11543	21164.4	13310.3	16043.6	14449.2	18156.6	15975.8	13238.6	10318.5	15996.3	13891.7	26433.9
pos_300	-	0.783	-	-	24124.6	14529	14227.4	37953.5	40707.3	13205.8	15421.1	26229.2	19988	26085.6	19114.6	42704.3	32472.9	27593.6	31623.3	39856.4	31642.7	31648.4
pos_18003	-	0.783	-	-	15729.8	9091.02	10413.5	21825.3	29680.6	7638.51	8011.62	11519.6	9330.6	12360.8	8745.33	20581.5	17192.4	9034.79	15179.3	22880.4	17598.7	21268.6
pos_18040	-	0.783	-	-	9547.72	1822.86	4684.06	15560.6	22583.6	3087.5	3548.44	9379.62	11280.7	11041.7	7181.98	19958.1	13922.8	9884.22	11400.6	13493.1	14921.6	19914.3
pos_3914	-	0.783	-	-	4701.63	2726.45	2239.7	9811.48	5604.78	3125.76	4080.01	10450.2	6322.31	8024.58	5834.04	11245.8	9878.67	15022.6	8807.03	10474.9	6282.17	8806.59
pos_18042	-	0.783	-	-	83052.6	5593.64	19657.8	140317	242475	7219.66	10939.4	32607.1	25350.9	48281.4	20273.9	124228	105218	58389.2	56144.8	139313	83466.4	188775
pos_301	-	0.783	-	-	9283.25	6003.72	6507.01	11393.4	15538.3	6973.77	14462.6	21400.1	20026.9	17502.7	16253.6	14121.2	19238.1	54002.6	9924.73	9847.69	10876	11539.2
pos_18045	-	0.783	-	-	1460.27	172.818	350.542	2802	3659.23	316.753	658.106	847.154	1055.93	1248.79	701.735	2433.97	2649.09	2540.66	2205.44	3831.69	2196.89	2470.77
pos_3917	-	0.783	-	-	21859.3	17952.5	15824.1	27256.4	30538.4	17725.2	16708.6	28330	20391.9	24864.3	19855.6	34026.7	25582.3	23224.8	24485.5	29388.1	27995.4	22817.4
pos_18043	-	0.783	-	-	98918	30861.8	21106.9	241481	175872	25269.1	44577.6	70882.6	67523.1	82029.6	54709.1	145135	184545	173076	161834	277549	178504	131762
pos_3904	-	0.783	-	-	15188.1	3775.66	5722.96	29529.4	32673.3	4239.18	5479.14	9587.59	9699.51	12016.5	7280.14	23299.8	21955.8	16264.1	17172.7	30076.9	19208	27057.1
pos_1007	-	0.783	-	-	113219	27791.8	47349.1	191673	272305	26974.9	28475.9	76247	51073.7	80176.4	46765.2	164909	144258	106181	91079.3	178894	131879	213255
pos_18046	-	0.783	-	-	9601.26	3213.32	5056.32	15509.1	20494.7	3732.88	4189.5	8819.91	5918.48	8113.57	5498.87	13526.4	10459.2	7791.01	5046.75	13432.8	9778.18	16247.4
pos_303	-	0.783	-	-	25368.8	5609.31	10388.2	47333.2	58571.4	4942.04	5362.81	15080.1	10876	17686.6	9392.46	39427.4	36157.7	25545.9	22852	50242	35576.8	46572
pos_98	-	0.783	-	-	68300	14155.6	20455.1	149371	142597	14921.4	21483.5	45283.2	41142.4	51826.4	31654.3	99396.3	109395	88107.6	85250	159098	98211.6	116308
pos_3890	-	0.783	-	-	34901.3	27020.7	22206.3	42207.8	58882.2	24189.7	30439.3	57168.7	41749.5	44092.7	38712.6	47013.4	53960.1	93569.2	38619.8	45100.7	49510.5	43000.4
pos_297	-	0.783	-	-	130017	14413.1	6373.65	350454	268291	10552.9	35039.4	51255.5	71228.4	93776.4	45405.6	217582	272819	256122	261378	429658	232973	183963
pos_18041	-	0.783	-	-	8120.61	321.671	1691.22	10531.9	27375	683.234	399.226	3752.23	2596.52	5438.39	1902.53	15005.6	9125.12	5310.22	4329.53	10854.8	7208.78	17922.2
pos_1008	-	0.783	-	-	107639	15668.6	14880.3	292556	203829	11262.8	28700.6	47893.7	55608.4	80050.3	38391.3	187999	217785	194142	193188	348634	192991	159971
pos_18054	-	0.783	-	-	3461.56	247.346	0	9418	7397.91	244.557	1266.12	1197.61	1989.49	2574.75	1292.77	5845.77	7557.15	6333.22	7039.01	12050.9	7277.54	5085.11
pos_17986	-	0.783	-	-	106815	24075	43778.4	241587	196934	27698.9	30258.5	56018.6	63019.4	72129.8	43787.2	139223	146719	118816	84993	254754	132586	142445
pos_18049	-	0.783	-	-	3091.33	717.07	771.713	8142.12	4875.17	950.551	2015.51	1765.61	2480.85	2781.82	1817.51	4865.32	6420.55	4292.79	8950.9	10664.6	3941.01	4253.38
pos_18051	-	0.783	-	-	13450.4	13266.3	9973.98	16378.1	14810.3	12823.3	19754.6	31895.9	25931.1	24271.7	22393.8	19505.1	25887.3	57190	22034.7	16854.1	20332.3	13025.5
pos_302	-	0.783	-	-	5722.47	439.288	0	15618.1	12314	241.026	3162.92	3602.71	3223.95	4933.05	3012.85	9742.62	12606	10123.5	9525.55	26360.2	9944.01	7076.81
pos_3776	-	0.783	-	-	15957.9	556.501	321.899	25851.6	52855.6	203.921	231.272	2625.99	2628.35	5045.95	1563.11	14698.2	17936.5	9140.02	5301.15	27456.1	11606.3	36179
pos_18053	-	0.783	-	-	1633.39	87.5303	443.191	3096.29	4397.81	142.138	266.836	625.067	671.908	1064.31	482.934	2693.41	2706.65	2375.09	1846.16	4461.93	1910.8	2939.26
pos_3915	-	0.783	-	-	4453.3	596.496	950.142	11864.9	8348.81	506.101	1180.4	1527.46	2282.75	3578.11	1536.55	9321.83	9668.56	7409.03	8623.37	14095.1	8985.67	9229.62
neg_579	-	0.79755	-	-	29762.8	12245	21988.4	38802.3	63976.8	11801.3	10762.8	23633.9	17658.8	23918.9	16186.1	43620.2	37683.8	27131.8	24539.5	40811.4	35265.3	60671
neg_14304	-	0.79755	-	-	24475.9	4730.39	2224.91	61685.1	50718	3020.95	10134	11464.2	17019.7	18975.1	11437.6	37282.7	51104.9	44505.1	43888.8	77991.5	45203.4	43935.7
neg_14297	-	0.79755	-	-	354410	15171.9	34581.3	864477	840765	17056.6	24227	57781.4	65749.2	139351	45196.6	409646	547255	351042	295175	1.0507e+06	368529	670829
neg_14301	-	0.79755	-	-	20996.1	2246.11	7081.09	25943.8	66904.6	2804.94	2700.99	8367.96	5953.71	11004.6	5541.68	26995.9	24868.6	12551.2	10351.7	24048.8	18390.3	59001
neg_14302	-	0.79755	-	-	6152.03	760.533	126.271	17063.4	12346.8	463.185	2442	2711.4	3154.9	4220.52	2572.13	8573.75	13181.9	12331.3	11561.4	19765.5	11412.7	10838.6
neg_583	-	0.79755	-	-	31615.4	3953.09	6048.86	76658.7	66346.7	5069.36	4988.24	7124.77	9149.94	17197.3	6680.77	47526.3	55813.9	40978.3	32973.7	106777	39782.3	58558.4
neg_2937	-	0.79755	-	-	200227	0	9947.87	539756	429792	21641.5	5502.47	8729.89	20772.1	57194.1	10097.8	193772	313719	175132	144624	721136	181000	346702
neg_2933	-	0.79755	-	-	25083.1	3424.25	9544.07	37811.8	70280.5	4354.89	3773.42	13200	10026.7	15712.7	8562.71	35850.5	34608.7	18592.6	18978.2	33557	22728.7	79187.1
neg_14299	-	0.79755	-	-	7208.67	1970.28	2923.58	9602.04	19677.8	1869.66	1293.55	4965.04	3603.56	5895.68	3283.31	13720.6	9009.99	5077.09	4706.41	8535.77	8122.12	18608.5
neg_511	-	0.79755	-	-	189689	170207	103273	278963	234799	161204	81042.1	169832	86384.2	116864	116762	130198	176455	132832	115302	351113	111261	171766
neg_14300	-	0.79755	-	-	18529.1	4124.73	8590.81	26096.5	45059.4	8774.13	4412.14	10653.2	7835.59	12387.9	7050.78	26650.5	23904	14084.6	17527.5	20626.3	16962.5	50319
neg_14287	-	0.79755	-	-	44587.6	3778.07	8317.25	122632	54104.4	34106.5	4261.47	3945.96	2757.63	8260.11	3466.3	22075.4	75414.2	26813.6	97086.5	190109	27179	35883
neg_585	-	0.79755	-	-	54697.8	16121.2	25705	121110	80187.6	30365.4	8247.35	25183.6	24058.7	20823.9	16821.6	25806	58040.9	44471.9	54204.7	89177.1	40972.1	61378.5
neg_2932	-	0.79755	-	-	2740.5	2079.9	4461.31	1554.27	3103.25	2503.77	2437.58	2515.92	2863.13	2536.98	2520.15	2331.3	2774	2199.35	2813.34	2187.37	4147.49	2522.46
neg_14291	-	0.79755	-	-	1597.03	0	0	7985.16	0	0	0	0	0	1371.22	512.042	5484.88	6142.49	7113.66	6700.88	6680.71	4805.96	5411.27
neg_2930	-	0.79755	-	-	1055.74	531.5	544.254	1739.73	2355.38	107.854	370.622	802.363	743.372	1014.23	619.454	2140.54	1498.57	1630.74	1171.91	1631.23	1372.7	1686.26
neg_14303	-	0.79755	-	-	2479.52	3631.89	1435.3	1863.24	1196.48	4270.68	1592.68	10959.5	7244.72	6400.22	5384.32	5803.95	3094.1	3142.06	5786.8	1387.71	2204.44	2949.48
neg_14294	-	0.79755	-	-	2372.44	0	0	6216.52	5645.68	0	0	0	546.084	778.47	136.521	2567.8	2210.67	1489.74	1944.87	3444.61	1550.44	2623.71
neg_590	-	0.79755	-	-	4795.35	4485.85	7343.1	2974.88	3794.38	5378.56	5620.41	6835.68	5785.4	5551.8	5579.07	3965.73	5334.98	7566.93	6365.06	2928.15	6838.18	2976.58
neg_2936	-	0.79755	-	-	1341.3	467.355	2585.22	1774.43	0	1879.5	3516.26	0	0	1172.4	987.169	1173.33	5313.21	3609.12	6893.01	11200.7	4863.27	0
pos_3822	-	0.8061	-	-	24842.9	8629.43	16085.5	37623.1	51539.5	10337.1	11447.9	23372.6	17631.4	23999.4	15341.6	43545.6	31770.3	21238	28295.3	34204.8	27439.7	47673.6
pos_3823	-	0.8061	-	-	122144	25160.3	35212.2	266978	257727	25642.9	38369.9	65373.4	71013	85828	51153.2	168555	180874	130120	137553	281130	145799	209767
pos_987	-	0.8061	-	-	100868	21554.8	37776	186224	236371	22413.5	28581.9	60601.4	53498.9	73185.3	42299.4	150059	135482	90574.7	88073.3	192012	119397	187353
pos_18027	-	0.8061	-	-	33849.7	2524.64	1099.44	97004.5	67086.5	1533.26	7153.83	9157.02	16854	19490.9	9438.23	44798.6	59617.2	43621.9	47521.4	108790	47169.3	50983
pos_18033	-	0.8061	-	-	9725.41	1428.38	995.106	22140.3	22937.6	1125.68	2932.33	4769.87	4864.2	6938.01	3696.8	15185.6	16071.2	12700.1	13604	23142.8	12403.6	18505.3
pos_18026	-	0.8061	-	-	4883.18	490.76	1560.28	11112.9	10535.7	716.341	1876.17	4261.96	3828.54	5042.76	2836.49	10204.4	9386.16	8050.93	8770.24	14949.2	7516.19	7644.25
pos_3876	-	0.8061	-	-	37611.4	10296.6	16508.6	66816.2	83270.1	11165.6	12019.9	25912.9	18845.9	27508.4	17288.5	53254.9	48703.6	33974.5	34440.7	64571.7	42407.9	68122.9
pos_18031	-	0.8061	-	-	10496.3	729.573	2323.16	20719.3	27946.6	762.876	1612.61	3714.56	4682.75	5897.08	2753.86	13578.4	11882.6	6704.12	8534.77	13156.5	9953.54	21064
pos_97	-	0.8061	-	-	881540	214226	343432	1.48351e+06	2.16514e+06	201394	221758	573391	406778	643965	362847	1.37393e+06	1.19834e+06	853485	750077	1.56347e+06	1.08576e+06	1.73889e+06
pos_3883	-	0.8061	-	-	29964.1	3667.76	7796.24	70830.1	63672.1	3854.28	6807.99	12870.5	11242.8	16836	9322.3	36422.8	45465.7	35996.2	32718	76489.1	36664.2	45461.2
pos_18030	-	0.8061	-	-	14931.2	1581.39	309.077	41975.9	30394.8	395.011	3950.66	4604.29	8149.85	9647.64	5015.52	21885.7	30362.9	27667.2	23836.9	48042.4	30172.7	22095.4
pos_986	-	0.8061	-	-	1.45847e+06	355677	560325	2.46347e+06	3.5915e+06	321367	364977	927363	672063	1.04745e+06	587695	2.22541e+06	1.96684e+06	1.40808e+06	1.2509e+06	2.54882e+06	1.77041e+06	2.85602e+06
pos_18032	-	0.8061	-	-	5745.89	1131.23	1778	12202.1	12423.9	1194.26	2003.57	2808.98	2257.63	3816.88	2163.13	8197.33	9373.69	7274.08	9341.53	14381.1	6337.87	9533.87
pos_299	-	0.8061	-	-	156271	35360.7	52255.8	284488	381746	27506.9	35925.1	85164.6	72226.1	110321	57536.3	247967	225455	161314	144260	314711	209167	297822
pos_3811	-	0.8061	-	-	99783.4	3736.52	15975.7	177321	298648	3236.04	9602.61	24870.6	20438.3	46246.5	16505.6	130074	124429	67701.5	63056.3	168037	92337.3	231015
pos_298	-	0.8061	-	-	851701	61593.1	37279.3	2.33759e+06	1.77912e+06	42925.1	152442	229638	321879	448778	204476	1.09115e+06	1.55423e+06	1.23708e+06	1.15326e+06	2.87817e+06	1.2445e+06	1.25812e+06
pos_975	-	0.8061	-	-	421385	25168.4	76155.8	652526	1.32848e+06	24596.5	31856.1	103141	73204.2	187928	62823.1	543511	485330	230340	196498	635800	350604	1.01341e+06
pos_18021	-	0.8061	-	-	191388	28994.9	41097	489798	371027	26022.5	35480.1	83510.9	65441.6	106914	54542	243222	310898	222259	200752	623531	229987	277960
pos_18023	-	0.8061	-	-	4738.19	1659.91	3027.98	7852.91	9273.8	1876.36	2049.26	4586.13	2916.08	4429.82	2772.18	8167.83	5864.02	2572.2	4851.21	7864.21	4404.06	9628.38
pos_18004	-	0.8061	-	-	24621.2	557.426	545.152	65170.9	56534.1	298.677	1820.18	2302.52	6396.88	9034.95	3042.5	25620.2	34377.2	20421.6	20942.5	62802.4	29649.3	38070
pos_18034	-	0.8061	-	-	2289.97	339.002	161.56	6412.34	3903.86	633.111	1093.09	1254.67	1410.77	1773.7	1076.19	3336.27	3788.12	4220.54	3718.82	6489.69	2063.43	2448.12
pos_982	-	0.8061	-	-	51933	980.823	1286.57	80319.9	175669	1409.13	2481.05	3580.09	2292.14	12253	2692.41	40658.8	48398.5	18973.3	10552.8	63398.3	31125.8	117942
pos_985	-	0.8061	-	-	42903	8890.76	14423.9	71013.2	112934	7253.09	9571.73	22621.5	17578	29633	14940.2	68760.8	58337.4	39659.3	34943.7	77246.7	52018.1	87819.1
pos_18019	-	0.8061	-	-	44679.2	3959.9	3782.29	104620	107152	3882.14	5005.68	9033.23	8561.57	17953.4	6516.64	49213.3	63518.6	41547	34806.9	121994	46840.1	72404.4
pos_18038	-	0.8061	-	-	2613.95	234.014	67.6962	7619.83	5088.71	59.4927	524.556	611.77	864.871	1508.82	585.361	4034.07	4849.84	3547.07	4176.66	9270.43	3638.62	3616.45
pos_109	-	0.8061	-	-	438623	5644.71	3910.1	1.13922e+06	1.0419e+06	2436	15035.2	34678.7	54309.5	134588	29806.6	434328	636281	387637	343995	1.33972e+06	421497	688549
pos_3872	-	0.8061	-	-	381975	34779.9	24009.4	1.03522e+06	791071	24800.7	73743.7	116852	156942	213671	101054	507145	710569	579798	519552	1.27426e+06	607647	571586
pos_3814	-	0.8061	-	-	56885.6	2149.25	4476.94	122014	152302	3486.05	3112.9	3334.67	5592.87	18346.8	3569.64	61346.9	73655	33828.8	32438	151602	47810.6	102595
pos_18037	-	0.8061	-	-	10108.1	674.088	163.482	27950.5	21441.3	310.986	1985.34	2807.49	4185.15	5508.73	2564.39	13056.9	18429.2	14636.1	14333.4	32037	16514	14625.7
pos_42	-	0.8061	-	-	407658	21218.5	14453.6	1.02852e+06	959727	14365.9	43530.2	71852.5	98657.8	176206	62449.7	490785	638067	439035	394801	1.17354e+06	512335	670621
pos_3817	-	0.8061	-	-	79879.4	5623.23	11625.1	197461	180323	4364.04	5496.99	16733.5	12725.3	27737.6	10340.2	75994.7	119014	75510.9	67995.6	250160	79439.6	121962
pos_3830	-	0.8061	-	-	7116.55	7284	3093.52	8771.37	7450.36	8983.51	4274.45	27998.2	13817	17470.5	12455.5	23792.2	13308.4	16341	15560	12128.3	4689.4	17823.5
pos_3818	-	0.8061	-	-	669357	93667	72906.1	1.47223e+06	1.631e+06	76972.9	94165.4	193130	166698	295461	133929	727849	899328	580323	515971	1.62452e+06	673615	1.10221e+06
pos_18024	-	0.8061	-	-	198904	10169.9	15341.6	602462	357134	9411.37	13883.3	29643.1	32847.4	59504.2	22951.6	161643	326696	220292	205016	781215	209120	217838
pos_18025	-	0.8061	-	-	263336	14714.4	43331.5	404521	840278	13835.1	17414.8	60022.6	41680.8	113318	35784.4	334154	298412	147929	123514	383076	210616	626926
pos_18029	-	0.8061	-	-	14697.8	3966.29	6318.55	22089.6	38055.3	3059.25	3402.57	8262.31	6570.47	10750.9	5465.07	24768.3	19250.7	14174.7	11538.9	23849	19976	26714.9
pos_18015	-	0.8061	-	-	29692.5	1113.19	0	90358.9	56507.9	482.617	879.509	2305.84	4827.06	8046.89	2130.18	24175.2	45930.2	27675.2	25237.1	113981	29709.7	33048.3
pos_18016	-	0.8061	-	-	68615.7	893.545	1549.02	163969	175817	850.208	1964.12	2566.98	4901.82	13222	2531.06	43455.1	83977.4	48591.5	35654.6	184622	56571.6	94447.5
pos_978	-	0.8061	-	-	132121	9408.58	4889.75	292407	346682	7216.89	9290.53	16680	17978.5	37584.6	12488.7	106389	161659	77651.7	59783.1	356454	100655	213752
pos_979	-	0.8061	-	-	122725	1138.54	2850.11	362232	245427	1978.35	1691.9	5799.06	5919.02	23558.9	3705.95	80825.8	174441	78842.2	67729.5	474339	93867	157428
pos_18022	-	0.8061	-	-	4602.89	1616.1	2479.45	7439.67	9680.6	1798.62	1861.1	3749.51	2211.78	4487.48	2340.77	10127.5	6046.54	4238.45	5671.04	7077.42	5183.03	8062.77
pos_18013	-	0.8061	-	-	44414.5	26.7472	7.62707	145556	76472.6	9.2152	464.154	1808.11	2852.01	8095.03	1363.11	27255.8	75857.4	45403.1	40404	210076	40009.7	43394.2
pos_3831	-	0.8061	-	-	8254.17	130.294	95.2496	23240.6	17533.6	271.184	1530.58	2739.03	1402.5	4379.74	1731.06	11846.8	16114	10798	15184.5	30871.6	10928.5	12787.6
pos_18017	-	0.8061	-	-	3398.21	0	0	10384.8	6606.28	0	0	0	432.184	1105.62	108.046	3990.3	3808.82	865.5	2391.17	8067.36	1612.46	6107.61
pos_18036	-	0.8061	-	-	888.561	0	0	2600.93	1830.06	11.8143	0	0	160.604	310.281	69.3657	1080.52	1569.75	1059.35	1431.38	3136.41	1433.38	788.226
neg_14279	-	0.820717	-	-	179323	129110	227328	202548	250874	86756.1	74987.4	212004	112161	160757	123316	243877	182591	135167	140846	206468	164487	265987
neg_89	-	0.820717	-	-	265874	111078	86946.5	535677	503597	92070.2	149570	199329	189739	230290	167288	382523	468989	399505	394591	665805	431218	453827
neg_591	-	0.820717	-	-	179385	84016.7	195242	209713	337718	70237.6	75984.9	141517	95764.3	138623	96310.1	241224	211729	143776	131695	245582	199674	337919
neg_14284	-	0.820717	-	-	416014	269694	496376	486701	637125	190174	178273	432545	252927	361093	269174	580628	455922	319194	324881	573484	400598	661454
neg_14283	-	0.820717	-	-	131653	47649	33732.9	328701	227674	20507.6	81677.1	99682.5	111007	132568	88608.8	237906	284827	227905	258570	466928	243851	226883
neg_2947	-	0.820717	-	-	89070.3	47803.9	106420	105555	122794	62778	91758.7	49916.9	50644.4	75613.1	55790	110133	117088	90121.1	81026.8	175565	114981	123746
neg_586	-	0.820717	-	-	137159	27493.3	24192.5	325170	292616	16324.4	62712.8	65321.1	88219	102921	64631.2	195431	276655	233070	219653	413432	267305	249814
neg_509	-	0.820717	-	-	124751	13074.6	36571.6	314627	231536	27946.9	27976.9	30233.6	37703.4	60715.4	27686.3	146948	205464	167787	138575	338956	180706	201298
neg_14274	-	0.820717	-	-	43310	49204.3	33254.3	48729.4	41949.3	43412.7	37425.2	66761.8	47395.6	50745	46450.1	51397.5	44099.3	43023	51893.7	39677.7	47822.4	38079.5
neg_508	-	0.820717	-	-	243954	116789	284142	277347	453991	87503.1	93927.2	198355	120103	195544	127132	369792	273166	170632	159819	344281	236924	454174
neg_16	-	0.820717	-	-	178030	55215.2	73477.8	365493	295613	100348	57359.3	92015.7	82160.5	107243	64439.3	197435	261743	220472	183506	398856	239736	266143
neg_594	-	0.820717	-	-	63433.9	81597.9	97695.6	41553.5	30856.1	65466.5	71357.4	75153.1	54260.5	68082.3	77121.1	71558.3	57794.5	58298.9	67204.2	73238.2	58237.3	31993.6
neg_2945	-	0.820717	-	-	22565.7	950.224	8493.24	45114.1	54023.8	4247.15	7697.32	7386.32	6317.25	15808.9	5762	41834.6	33545.5	19088.2	16039.1	51828.5	25560.3	55211.4
neg_105	-	0.820717	-	-	161440	85524.2	118028	257937	205926	139784	94337.6	150162	86668.9	125147	97126.8	169418	189024	143422	124205	334145	153522	189828
neg_510	-	0.820717	-	-	208884	155960	141661	336714	264104	145979	168002	214029	180238	206243	171366	262702	320703	277904	284680	497643	311077	232213
neg_595	-	0.820717	-	-	45381.6	71566.3	48287.1	40533.9	13858.3	52662.6	25111.1	38778.4	15911.4	27426	32552.5	29902.9	39203.2	41758.8	50944	57764.3	15652.6	29896.2
neg_2942	-	0.820717	-	-	44107.5	3643.16	49699.2	51000.8	110994	5200.02	8224	7334.1	6192.12	20251.9	6419.82	59257.5	48650.3	18077.5	11987.1	58253.5	38746	116187
neg_2943	-	0.820717	-	-	67455.2	15943.9	13860.9	133993	161660	11818.6	21280.4	26732.2	29322.1	49041.7	21526.8	118832	116936	75668.5	52205.2	198782	102469	155555
neg_587	-	0.820717	-	-	72377.5	49656.3	54358.9	124385	76606.3	56881.1	58801.4	66626.2	59851.4	62839.8	55651.8	66080	101840	103096	94504.3	143242	104981	63375.6
neg_589	-	0.820717	-	-	58068.7	12488.4	64863.5	57226.7	141049	14715.9	12993.8	22902.8	15446.8	33605.2	15704.9	83077.3	67704.3	42147.2	20539.5	68688.2	69984.5	137162
neg_14269	-	0.820717	-	-	79969.3	83578	47884.7	117788	92820.2	57775.6	59381.2	127530	115427	110564	81410.8	139918	106003	116117	99499.9	87661.6	114177	112558
neg_14282	-	0.820717	-	-	14264.6	20121.6	13857.5	11077.4	8746.37	17520.3	15259.5	20159.9	17571.3	16528.8	17377.1	13124.7	10733.6	8524.1	11936.8	7349.75	14652	11205.3
neg_2951	-	0.820717	-	-	14205.2	24568.2	12402.7	2524.46	0	31530.4	12147.1	25341.8	11164.8	14357.3	16640.8	8775.55	11541.4	13175	16489.7	11229.4	16359.8	453.208
neg_2941	-	0.820717	-	-	1309.58	0	0	3221.95	3325.95	0	390.206	0	0	2033.64	97.5515	7744.34	3552.43	2279.89	1523.96	0	3976.66	9981.62
neg_111	-	0.820717	-	-	63939.2	39892.4	76087.4	79456	72061.8	52198.6	79678.9	35575.3	42509.2	57712.3	47533.7	73085.9	82560.2	72874.3	62366.6	124706	88980.7	63873.6
neg_14271	-	0.820717	-	-	42149.2	6735.83	37734.1	48329.8	117946	0	1714.35	19907	4364.11	22705	7582.37	64834.5	36541.6	11324.5	9724.77	38107.7	12835.8	110715
neg_2949	-	0.820717	-	-	31360.9	22775.7	21067.6	26631.2	35079.7	51250.2	10508.9	27004.7	4188.19	19193.7	13240.8	35072.8	25273.7	17205.6	17573.7	36576.6	30108	24904.5
neg_14275	-	0.820717	-	-	60412.5	21418.7	71418.3	124309	52128.9	32787.6	61483.1	31728.6	28617.6	43173.4	39278.4	50864.5	87317	96255.8	78112	107828	106050	48338.9
neg_14286	-	0.820717	-	-	1525.86	0	0	2737.68	4686.61	205.003	478.993	1360.3	1825.39	1556.31	1148.05	2560.57	1676.55	1323	532.704	1513.65	1763.98	3249.44
neg_592	-	0.820717	-	-	10151.6	12015.7	13857.7	7770.54	11059.2	6054.91	25609.7	28282.7	25458.5	24121.3	23357	17134.4	33446.5	107574	11629.5	9805.87	25532.9	12689.9
neg_14265	-	0.820717	-	-	13387	5410.41	4335.22	15345.1	29781.2	12063.1	0	12084.5	14980	10003.5	7665.4	12949.4	14612.4	10930.8	11368.9	13490.5	12158.6	25113
pos_104	-	0.829433	-	-	191394	80565.4	107743	405562	315889	47209.4	90138.5	148683	142056	159929	111264	258838	316972	270588	267575	466556	306094	274048
pos_101	-	0.829433	-	-	171350	132075	132327	352604	160973	78772.3	144172	220271	188751	185742	165846	189776	311859	304560	310218	461163	344921	138433
pos_3780	-	0.829433	-	-	43835	17081.9	29167.5	69359	88989.7	14576.8	16779	36971.1	24154.2	34202.3	22681.8	58904.9	54689.1	41761.5	40156.1	68208.5	53064.2	70255
pos_3810	-	0.829433	-	-	94454.2	27246.2	45507.1	140572	206679	52267.1	91734.1	36668.5	71758.1	68010	55982.4	71879.3	102856	82162	107058	62160.5	116105	146797
pos_103	-	0.829433	-	-	197152	123345	93437.4	435892	248972	84115.1	135316	205178	158305	186031	149864	245324	345652	315723	326347	539546	329904	216737
pos_100	-	0.829433	-	-	254136	90571.3	45860.4	678292	410928	45029.8	158324	198876	229848	240928	170137	376661	547560	492856	546720	869616	491290	337320
pos_18011	-	0.829433	-	-	19139.6	13770.7	13122.7	25558.1	23533.1	19713.5	18193.7	31892.3	20873.5	24889.9	20312.5	28600.1	25956.3	23149.4	25138.5	37499	20960.4	23034.5
pos_308	-	0.829433	-	-	45596.9	30908	23886.6	96993.8	56404.6	19791.6	31560.1	30893.2	33150	33578.2	30260.2	38709.4	74432.5	65249.1	72045.9	131028	62754.6	41084.8
pos_18014	-	0.829433	-	-	9720.93	1935.01	2131.58	16193.6	25430.5	2914.02	8232.51	14157.6	15178.6	17483.6	12196.1	32365.6	17177.8	15331.1	12760.2	11839.5	20572.5	25386
pos_102	-	0.829433	-	-	218298	157358	235477	327645	270082	100928	116776	232920	159389	189618	150209	249388	252959	212793	192912	339924	269792	249373
pos_980	-	0.829433	-	-	13423	4782.27	4319.35	25022.5	25759.9	7230.98	8248.48	14247.8	11837.4	15876.5	10108.2	29172.4	22851.1	20679.3	16669.1	26938.6	23641.7	26326.5
pos_3762	-	0.829433	-	-	42395.9	5989.86	8328.72	128532	63042.5	6086.32	12639.9	16077.7	19851.3	23363.2	13727.9	44883.9	87684.2	76922.6	76065	164429	71959.9	49044.6
pos_3777	-	0.829433	-	-	23173.2	3384.29	3305.43	35429.4	67841	5905.93	20267.1	35006.2	40042.9	43923.4	30920.3	80377.3	41460.8	36722.1	29689.5	28892.8	49540.1	62459.4
pos_18007	-	0.829433	-	-	36235.2	8139.62	9940.29	103501	52530.5	7064.35	11193	14790.2	19344.5	20569.4	12798.6	36949.7	71661.4	61546.8	66117.8	129909	63994.2	36739
pos_18010	-	0.829433	-	-	4928.79	0	0	14712.7	9726.75	204.525	2181.52	1390.99	5463.59	4721.83	2559.27	9851.24	10758.8	11582.5	8128.96	12157.3	12820.9	9104.32
pos_18008	-	0.829433	-	-	21891.3	21760.2	11402.9	12785.1	21610	41898.1	6679.22	4014.05	7363.4	6955.11	4749.28	9763.79	10012.7	9519.49	8342.74	366.9	25081.5	6752.66
pos_3654	-	0.829433	-	-	22126.7	6433.72	31248.6	34589.1	32721.9	5639.95	5376.31	22345.5	10362.5	16061.3	10996.1	26160.7	21055.4	14755.1	12221.6	26828.1	20166.7	31305.5
pos_18005	-	0.829433	-	-	21120.1	9459.34	30400.9	24317.8	35356.6	6066.09	5694.33	14781.4	7321.26	12864.9	8247.04	23662.6	19960.3	14591.9	9634.61	21959.2	19927.7	33688.2
pos_18012	-	0.829433	-	-	13477.7	13106.6	9771.43	18798.9	12991	12720.5	11758.5	25341.8	15695.4	18173.3	15201	19897.7	18741.9	18203.6	16835	28082.1	17833.9	12755
neg_14254	-	0.844	-	-	1.08906e+06	1.66796e+06	1.16549e+06	613137	487939	1.51076e+06	1.17911e+06	1.8055e+06	1.22358e+06	1.2774e+06	1.40553e+06	901417	876589	863603	1.05747e+06	980117	926630	555127
neg_600	-	0.844	-	-	1.91408e+06	2.9834e+06	2.10918e+06	971305	768466	2.73804e+06	2.11496e+06	3.18916e+06	2.1648e+06	2.25227e+06	2.51003e+06	1.54016e+06	1.45888e+06	1.49132e+06	1.76904e+06	1.59657e+06	1.57623e+06	861257
neg_14253	-	0.844	-	-	1.07805e+06	1.7004e+06	1.19892e+06	545874	422211	1.52283e+06	1.21494e+06	1.85456e+06	1.2114e+06	1.28719e+06	1.44288e+06	867865	828653	856128	1.00731e+06	910270	876287	493270
neg_85	-	0.844	-	-	685509	777171	647017	687838	635076	680444	549026	1.1047e+06	846039	834864	725826	839693	706711	681179	775510	671735	712310	692819
neg_597	-	0.844	-	-	207863	145900	102590	415785	252772	122270	168265	258331	232417	237499	204221	290981	365656	374009	407554	470055	328663	248000
neg_75	-	0.844	-	-	1.55587e+06	2.38557e+06	1.84801e+06	749537	678932	2.11729e+06	1.65104e+06	2.56906e+06	1.63593e+06	1.77467e+06	2.00047e+06	1.24266e+06	1.13291e+06	1.18056e+06	1.32386e+06	1.18491e+06	1.21591e+06	759311
neg_104	-	0.844	-	-	1.11198e+06	1.80353e+06	1.43433e+06	365228	303737	1.65305e+06	1.15351e+06	1.72721e+06	1.07966e+06	1.18203e+06	1.37513e+06	767743	643927	746251	751098	626382	762817	333088
neg_14248	-	0.844	-	-	24858.1	39094.1	28443.3	8341.79	6620.07	41791.1	22992.6	36057.4	18875.8	24050.3	29320.8	18275.5	16240.9	13270.8	21747.9	19287.2	16686.9	10211.6
neg_109	-	0.844	-	-	1.60647e+06	2.46356e+06	1.94536e+06	680443	632583	2.31043e+06	1.67539e+06	2.63343e+06	1.61134e+06	1.78269e+06	2.0395e+06	1.21062e+06	1.09543e+06	1.1552e+06	1.2973e+06	1.12532e+06	1.19242e+06	706914
neg_103	-	0.844	-	-	1.32246e+06	2.08965e+06	1.66479e+06	497592	443709	1.91657e+06	1.36917e+06	2.16059e+06	1.34109e+06	1.46154e+06	1.67188e+06	975316	844788	897450	1.02898e+06	851212	925957	520345
neg_12	-	0.844	-	-	773525	979909	764916	670751	570930	881120	740997	1.32912e+06	1.0251e+06	984481	901492	842704	723076	638460	855540	793749	618569	709060
neg_605	-	0.844	-	-	780052	1.34143e+06	971227	204849	153677	1.22907e+06	859169	1.27648e+06	725260	824104	1.00204e+06	435505	399333	459368	491479	402673	467359	175785
neg_604	-	0.844	-	-	601591	719826	618306	453904	474206	741714	600637	992691	732025	732253	694174	603660	497265	430177	548211	623996	398668	485273
neg_507	-	0.844	-	-	283338	200042	158790	480345	429452	148063	183220	280711	234932	262572	236538	351426	431741	342452	411822	653258	321548	429623
neg_108	-	0.844	-	-	574927	798846	682326	358813	299731	734919	739068	1.17556e+06	756087	812719	805560	580163	451368	413966	497673	558231	388472	398499
neg_2959	-	0.844	-	-	12594.3	20955.6	31251.7	0	0	10764.4	10499.8	20010	13592.9	13339.3	14834.2	9254.61	7792.36	9912.91	8899.62	4122.19	16027.1	0
neg_14239	-	0.844	-	-	97962.3	68071.3	42593.7	215014	115707	48426	77902.8	120931	130672	119920	103263	150175	213987	239054	256231	271893	192928	109833
neg_599	-	0.844	-	-	24203.1	15189.1	13925	33045.8	52556.2	6299.59	7764.19	15838.4	12515.9	14712.1	11693.5	22730.1	24976.7	11098.1	10150.5	34914.1	16933.9	51787.1
neg_14246	-	0.844	-	-	151635	112091	90625.3	308979	175147	71332.6	123037	171832	190210	178945	158750	230702	317151	339248	352281	391394	297980	204853
neg_14217	-	0.844	-	-	26949.3	11297	21893.1	34373.3	51695	15488.1	15418.3	33812.5	18027.1	28422.9	20004.7	46433.6	31126.6	22245.3	25182.9	34470.1	18873.1	54861.8
neg_14226	-	0.844	-	-	20932.6	31802.7	28177.6	12083.5	1573.72	31025.6	44759.7	49786	46658.3	43846	46608.2	34179.9	47417.4	60711.2	63375.8	41986.6	66230.9	4782.53
neg_14215	-	0.844	-	-	51974.3	49532.9	38829.6	95806.2	43774.8	31928.1	59827.8	87391.7	83159.4	78912.6	71030.5	85271.4	122152	151320	149306	131782	122779	55574.9
neg_107	-	0.844	-	-	462947	649747	622817	232018	190983	619172	637279	909173	678595	655209	666150	395787	313038	326704	380919	377376	232205	247984
neg_14227	-	0.844	-	-	80491.9	58823.6	46151.2	175422	87486.7	34576	78444.1	110245	123471	106777	98008	114948	173966	195636	224667	208478	163650	77400.7
neg_14212	-	0.844	-	-	111955	172708	127512	36424.4	34170.7	188957	144395	215512	120441	139616	152618	78117.5	48097.8	28575.2	78758.8	73019	25054.3	35081.9
neg_536	-	0.844	-	-	252442	325439	311777	112274	77047.5	435672	317870	517739	288794	325081	345994	175920	154835	163905	270838	142732	95471.4	101229
neg_14204	-	0.844	-	-	64559.1	50731.2	52857	88575.5	38838	91794	67902.3	112607	113035	90201.8	89812.7	67262.9	110148	134067	133881	112432	116209	54153.1
neg_14190	-	0.844	-	-	290839	465591	377704	148960	81668.8	380272	410273	604156	400893	411480	424030	230596	154224	176627	190476	206853	95347.8	101814
neg_14241	-	0.844	-	-	94180.3	165666	98465.1	26393.6	22854.7	157522	127722	194682	110269	120961	133857	51171.8	42681.7	41195	68696.2	49606.9	25738.1	28172.5
neg_14219	-	0.844	-	-	113682	106047	138930	116109	87780.5	119541	132388	180675	154316	133256	134428	65643.6	84345.1	87242	107282	84742.4	57597.1	84862.2
neg_18	-	0.844	-	-	641025	1.01427e+06	846613	214615	173241	956385	665571	1.03372e+06	615308	668658	803669	360035	375984	439372	433953	390858	429666	186070
neg_14216	-	0.844	-	-	76942.2	97558.5	103755	44619.5	43906.2	94871.4	45655.6	102045	57296.1	62805.6	79437.6	46225.9	47649.5	58897.5	39009.1	51240.6	46962.6	42137.5
neg_14250	-	0.844	-	-	78340.4	32856.4	1749.82	166361	166461	24273.8	5035.9	42905.2	49942.4	47647.5	27359.5	92706.6	123875	85058.4	109446	198377	69736.5	156756
neg_14203	-	0.844	-	-	18266.9	42258.8	27499.8	0	0	21575.7	33000.4	40427.3	39316	35858	38624.7	30688.4	34913.7	45923.2	37363	35358.3	50019.8	5904.25
neg_2963	-	0.844	-	-	33336.3	32651.3	63741	22353.4	18572.7	29363	18727.7	42787.1	16242.5	25262	25738.6	23290.7	22218	22175	13443.1	26948.8	37163.5	11359.5
neg_537	-	0.844	-	-	63014.4	83832.1	100952	35050.2	39631.6	55606	62583.7	74349	52306.2	58763.5	71897.2	45815.1	69404.5	89507.3	78041.9	66527.7	94262.7	18682.9
neg_14222	-	0.844	-	-	48952.7	50258.9	95614.4	28479	22734	47677.1	43932.2	67284.6	38218.3	43979.6	51356.4	26483.3	37933.8	32921.1	43547.3	36539.6	40808.4	35852.4
neg_2970	-	0.844	-	-	134461	118371	137595	148786	117784	149768	133413	178690	129396	133913	124330	94154.4	112141	100459	133818	119752	80580	126098
neg_14224	-	0.844	-	-	104781	169512	133818	36430.4	13136.2	171008	151893	240297	113968	145158	154320	74476.2	42081.1	32851.1	76057.9	46203.3	20291.8	35001.3
neg_2962	-	0.844	-	-	46700	60684.6	55293.2	34754.9	24642	58125.6	23889.5	34194.8	17942.7	26373.3	33944.6	29466.2	22422.4	17984.1	14526	26169.6	25432.2	28000
neg_14213	-	0.844	-	-	28425	24099.2	44536.9	25954	27691	19843.6	26030.6	40369.2	29475.4	28965.9	33983.6	19988.2	24609.5	28740.1	24890.4	21885.9	24243.1	23288
neg_2966	-	0.844	-	-	10801.4	2528.94	2977.99	20438.4	21274.5	6787.07	4981.66	12385.3	14442.2	13811	10123.6	23434.9	25995.8	36477.8	35667.1	18016.6	20304.8	19512.8
neg_14221	-	0.844	-	-	42168.3	57910.9	46657.2	22053.3	24071.9	60148.5	45575.6	57012.1	40921.8	45580.5	57059.9	38812.4	59030.8	75552.1	57090.4	67697	73524.6	21290
neg_14211	-	0.844	-	-	37380	52257.2	74537.1	7946.6	0	52159	31251.6	37132.3	23982.8	27854.9	32189.8	19052.7	21029.7	28820.6	11957.9	27740.6	32232.5	4396.85
neg_17	-	0.844	-	-	479390	698324	643606	182530	147829	724660	466425	716279	412756	460605	558551	246959	253334	315938	286847	219684	323513	120688
neg_2961	-	0.844	-	-	142327	259042	164767	44305.2	44713.5	198805	156030	215696	119386	140714	181333	71742.2	74143.6	73789.3	52842.5	105408	99129.5	39549.2
neg_533	-	0.844	-	-	26141.4	25428.9	34076.2	12414.4	5106.44	53681.2	14619	42180.8	31816	22154	31423.4	0	9712.85	9028.34	19939.9	19596	0	0
neg_14225	-	0.844	-	-	29565.5	22024.9	41998.7	26647.8	38209.1	18947.1	28572.7	39540.9	41317.7	34301.3	41198.8	27773.8	35649.5	43715.2	34068	34605.2	31306.3	34552.8
neg_14230	-	0.844	-	-	69070.5	105328	69604	37028.7	31297.1	102095	47035.9	87969.9	38831.7	54855.9	66018	45585.9	37074.1	47155.7	38757.7	38938.6	34879.9	25638.8
neg_557	-	0.844	-	-	67037.3	113891	110088	27416.9	10754.2	73036.3	45600.1	94750.9	68338.2	72248.4	83204.2	80304.5	51178.1	70957.5	57851.6	52652	55577.2	18852.3
neg_14238	-	0.844	-	-	25208.2	44603.7	28300.1	20883.8	14950.7	17303	41605.8	57569.2	58722.4	47073.4	54288.9	30396.4	62316	82375.3	66409.9	70675.1	81467.1	10652.4
neg_14232	-	0.844	-	-	21223.7	39455.5	28492.1	14309.1	7719.89	16141.8	34859.1	52164.8	44694.3	42380	43955	37801.8	47730.1	62861.6	53823.7	51310.1	63027	7628
neg_14193	-	0.844	-	-	23864.6	30080.4	24188.8	31870.3	13834.6	19348.8	26746.3	48255.5	39528	36133.6	38260.6	30004.6	55831.6	71471.4	80168.1	54685.6	72832.9	0
neg_2995	-	0.844	-	-	29664.5	44297.1	41160.3	31752.1	15033.7	16079.5	37192.5	26143.3	39747.4	30973.3	40356.3	20810.1	35884.5	61096.4	23163.9	54462	33839.7	6860.38
neg_534	-	0.844	-	-	285690	517417	328396	87257.3	66056	429326	278180	424038	194814	251341	326636	108334	116642	152119	157557	91576.6	134539	47421.3
neg_554	-	0.844	-	-	129422	263974	153585	23311.1	14376.1	191861	134950	215777	101923	131086	161214	71695.5	52962	61754.4	64003.3	62457	62572.6	14022.5
neg_2965	-	0.844	-	-	37713.6	58102	35409.1	22593.1	25874	46589.9	40680.4	59775.9	50762.3	48763.4	46120	43835.1	37269.6	37040.1	46167.2	33822.7	44058.6	25259.2
neg_2980	-	0.844	-	-	20138.6	15182	20927.4	29983.3	10591.8	24008.2	28554.5	38605.2	18229.8	29650.6	24014.3	33212.9	34731.5	44516	33757.5	43755.7	31915.4	19712.7
neg_14202	-	0.844	-	-	91299	139901	103674	39519.8	7983.12	165416	129218	232915	105334	132765	143533	63594.5	39046.7	27118.9	70628	67705.5	9735.89	20045.4
neg_14181	-	0.844	-	-	20088.5	37785.2	50238.7	0	6612.54	5806	31781.5	51792.5	19692.2	28646.6	39939.6	11320.3	24871.5	18399.7	24347.1	47456.8	26977.7	7176.17
neg_14206	-	0.844	-	-	34628.4	40954.1	60426.2	10639.9	5786.31	55335.7	36384	44233	20831.4	37669.8	34569.9	49230.9	28250.5	44306.8	15427.2	36668.2	40618.3	4232.18
neg_14196	-	0.844	-	-	139546	245285	137640	43057.4	39224.8	232523	110272	196802	82351.3	115843	148099	73948	46439.5	53929.3	49738.9	57685.8	43167.7	27675.8
neg_14192	-	0.844	-	-	36876.1	71185.9	42839.1	6574.68	9671.22	54109.7	24177.9	71929.7	39212.3	38703.1	55524.3	19492.7	35744	47587	39680.9	38788.6	41067.5	11596.2
neg_2969	-	0.844	-	-	216681	371988	234659	56553.7	72837	347369	228647	294450	159693	194916	246490	96874.8	87293.5	77210.6	68810.7	138935	93996.5	57514.1
neg_14237	-	0.844	-	-	28970.7	33237.4	35119.6	34733.5	23338.5	18424.6	29590.8	28078.8	31714.8	28326.2	34104.6	23920.5	39103	40948.4	40692.8	45182.8	38295.8	30395
neg_14199	-	0.844	-	-	35492	57731.9	68941.2	4374.79	3648.76	42763.4	25198.4	27773.6	16468.7	23431.6	27793.9	24285.5	16538.7	39575.7	9872.07	6911.07	26334.9	0
neg_14242	-	0.844	-	-	1626.55	0	0	5761.58	2371.16	0	6746.93	12869.4	18686.8	12769	12703.8	12772.7	7202.68	11097.1	7487.93	4902.66	12525.7	0
neg_607	-	0.844	-	-	13553.6	13748	19669.9	11000.9	16775.5	6573.84	14128.8	25282.2	13704.4	15956.9	14843.2	10712	14839.3	11093.3	14926.8	28668.1	7182.72	12325.8
neg_14234	-	0.844	-	-	57364.2	55036.3	122092	24106.8	37534.8	48050.8	36056.8	68430.6	33309.7	45063	46491.2	42454.8	39894.6	39145.4	35499.7	44933.5	44624.1	35270.4
neg_14214	-	0.844	-	-	20274.6	35877.3	26036.5	8769.32	0	30689.8	41239.2	48039.5	39397.5	38702.2	41433.4	26132.7	39721.8	51471.7	33932.3	52133.2	56188.4	4883.46
neg_2981	-	0.844	-	-	29076.7	41265.1	45386.4	17701.8	16879.3	24150.7	24654.7	52701.2	32921.6	34128.3	41299.2	26235.6	17832.1	14143.7	20412.6	24031	10937.3	19636.1
neg_14209	-	0.844	-	-	128205	259053	173255	38314.7	36231.6	134169	163171	191589	111866	133452	171967	67181.4	50587.2	41910.9	43370.9	80519.7	57354.6	29780.1
neg_2994	-	0.844	-	-	16201.6	23799.4	20927.1	12116.8	10190	13974.7	9199.28	24487.9	32337.9	23615.6	22613	28437.2	32198.5	36266.2	43939.5	35636.4	34365.6	10784.7
neg_14172	-	0.844	-	-	23633.7	36591.5	74343	0	6826.9	407.24	13809.7	5976.26	10456.8	11823.4	17873.8	17050.6	16906.6	20831.3	10806.5	32515.6	20379.9	0
neg_14220	-	0.844	-	-	197780	363778	201756	62404.4	52181.3	308782	190560	312468	107050	173744	224404	84897.2	71587.4	74337.1	52904.3	102416	75664.3	52615.3
neg_596	-	0.844	-	-	86934.2	103544	36317.1	125627	97909.9	71273.2	36980.9	97646.2	75871.8	64507	63094.1	47529	103603	76178.7	115556	146721	61405.4	118156
neg_2985	-	0.844	-	-	40924.1	68953.6	45350	13740.5	18055.1	58521.3	49638	65078.2	54809.7	52377.3	61073.1	39983.4	48316.1	60104.1	53219.2	65768.9	52485.6	10002.7
pos_967	-	0.852083	-	-	161662	133653	89203.2	311909	168905	104641	162747	243519	215066	208363	180711	212118	284953	314185	296491	335406	330960	147723
pos_3663	-	0.852083	-	-	147414	160603	193180	146851	113673	122764	117377	209541	141838	153926	141015	146950	140927	134076	134622	150149	168561	117227
pos_3760	-	0.852083	-	-	182235	139482	214601	214886	250062	92141.8	90358.3	216467	114010	162877	125479	230672	199971	163385	177629	229450	204401	224993
pos_17995	-	0.852083	-	-	13263.2	10857.2	11123	18230	13969.3	12136.6	12813.5	20637.4	14870.4	16429.7	13916.4	17397.7	16596	17240.4	18795	17315.1	18122.1	11507.1
pos_17965	-	0.852083	-	-	40912.7	62623.1	36337.7	28629.6	11333.4	65639.8	53656	85626.6	41563.5	53225.3	56606.5	32055.2	38444.9	49005.8	42309.6	32420.2	54981.7	13507.3
pos_43	-	0.852083	-	-	770324	689175	583117	1.10423e+06	828559	646541	698948	1.36017e+06	938727	1.04467e+06	820399	1.18084e+06	1.08675e+06	1.34872e+06	1.10943e+06	792580	1.42994e+06	753090
pos_17984	-	0.852083	-	-	10748	11425.3	10608.8	9580.64	6044.09	16081.3	5261.03	7921.9	2568.59	5411.37	7071.67	5893.96	8411.38	6931.64	8532.83	9383.59	8110.28	9098.55
pos_3657	-	0.852083	-	-	94880.5	87073.8	89723.1	101967	105756	89882.6	55961	102967	52384.9	77929.8	69575.3	100407	94875.8	79917.2	80751.2	125425	102835	85451.1
pos_3683	-	0.852083	-	-	143745	107860	184207	170942	183540	72175	72851.5	165742	98254.1	125957	99982.4	166980	148387	126112	112538	164256	162874	176155
pos_46	-	0.852083	-	-	803565	848644	605844	1.10794e+06	709848	745547	775298	1.63269e+06	1.00708e+06	1.14932e+06	954845	1.1822e+06	1.11612e+06	1.45183e+06	1.15405e+06	848431	1.49535e+06	630953
pos_17989	-	0.852083	-	-	7986.51	2800.93	1424.49	19216.8	8922.48	7567.87	15700.7	25494.5	33630.1	26026.4	24440.6	29280.2	24659.7	24843	20262.1	20979.3	40241.6	16972.3
pos_310	-	0.852083	-	-	602266	749407	590448	603475	395237	672764	706802	1.20191e+06	753368	847607	758941	728349	721162	881600	823661	556670	992293	351586
pos_1012	-	0.852083	-	-	154636	193133	231299	117112	71159.8	160477	102953	217716	99893.2	134035	137228	115576	112230	115432	103234	115443	143503	83540
pos_17980	-	0.852083	-	-	520525	869711	568888	220124	100011	843890	730087	993210	572579	655647	739017	326713	365130	442691	431359	335725	508821	107054
pos_85	-	0.852083	-	-	729136	625195	501556	1.12364e+06	874242	521051	601572	1.24654e+06	873730	978404	736452	1.19178e+06	1.03168e+06	1.33367e+06	994833	694718	1.35245e+06	782735
pos_18002	-	0.852083	-	-	14837.8	4977.4	2066.4	38360.5	25710.5	3074.3	7569.09	12719.7	8752.34	13051.4	8551.87	23164.3	29892.2	26399.3	30874.9	45805.7	25464.8	20916.5
pos_17983	-	0.852083	-	-	121931	121973	190000	112982	91246.3	93453.5	82840.4	173508	102544	118516	109607	115170	100221	100786	91591	100677	121533	86515.8
pos_84	-	0.852083	-	-	656869	636158	552879	864919	618755	611634	672492	1.26091e+06	807371	930924	745263	982920	917170	1.14467e+06	975524	658861	1.21958e+06	587212
pos_3666	-	0.852083	-	-	116435	63002.9	33206.1	305981	149165	30819.3	103024	138242	147318	141473	115076	177305	259676	242431	266311	388162	260397	141079
pos_970	-	0.852083	-	-	766513	962287	691832	773841	497805	906799	858102	1.31834e+06	868656	961451	937885	800708	826363	996023	844525	728812	1.08975e+06	472707
pos_973	-	0.852083	-	-	991682	1.31779e+06	922440	909649	589118	1.21941e+06	1.10625e+06	1.72966e+06	1.1491e+06	1.24378e+06	1.24035e+06	990117	1.01482e+06	1.16938e+06	1.05413e+06	1.02535e+06	1.26053e+06	564738
pos_81	-	0.852083	-	-	830082	1.28282e+06	986942	422064	233552	1.22503e+06	1.03839e+06	1.4747e+06	856226	974499	1.09206e+06	528678	623733	684091	717679	610825	856014	250058
pos_17975	-	0.852083	-	-	72528	61517.8	32424.5	169788	66106.5	32803	96647	109465	113935	102348	95367.5	89343.8	156670	172064	170695	205749	175827	59013.4
pos_41	-	0.852083	-	-	670074	482486	381778	1.15026e+06	949966	385877	497001	1.04679e+06	801921	868288	617003	1.12744e+06	974229	1.22929e+06	870231	661736	1.25881e+06	851084
pos_3660	-	0.852083	-	-	54334.4	3101.59	4207	149095	110854	4414.16	15313.4	34342.4	38068.4	43200.4	21931.1	85077.3	97423.4	99299.5	82676.1	126587	94822.6	83731.3
pos_309	-	0.852083	-	-	167270	215879	179233	142552	106498	192187	157944	237740	128699	162524	176163	125713	151063	147247	141753	185284	182251	98780
pos_3608	-	0.852083	-	-	85846	109156	95727.9	79769.2	71523.5	73052.8	58865.3	141602	75164.8	92135.3	84330.8	92909.5	76454.1	69497.3	40999.4	116907	99649.1	55217.1
pos_4012	-	0.852083	-	-	570915	954299	633196	191352	89547.7	986180	817747	1.02941e+06	618071	687227	805814	283681	373643	448908	443517	334717	549268	91802.9
pos_44	-	0.852083	-	-	536739	753524	590979	370621	184611	783959	740753	1.12418e+06	506897	693624	708066	402663	467107	568875	624436	360875	610856	170493
pos_40	-	0.852083	-	-	631147	856753	715750	584053	252148	747032	835597	1.3403e+06	789226	885708	860151	577714	698292	868580	858295	617938	884315	262331
pos_3680	-	0.852083	-	-	10470.5	0	310.249	29932.9	21873.2	236.191	4121.81	6480.06	8013.86	10226.3	5796.82	22289.3	19877.3	19474.5	11075.6	20486.7	25446.5	22903.5
pos_17992	-	0.852083	-	-	2555.75	0	0	7156.9	4623.47	998.383	9328.42	11958.2	15041.4	13590.2	12614.8	18032.8	8314.66	9634.41	7483.85	3558.29	13942.6	6954.2
pos_96	-	0.852083	-	-	807988	1.26218e+06	959660	449937	200819	1.16734e+06	1.01643e+06	1.4079e+06	830035	932943	1.05793e+06	477403	583856	698672	652333	550687	799860	217726
pos_17990	-	0.852083	-	-	26960.1	5978.03	6942.42	85334.7	32284.7	4260.81	11080.3	11901	14358.1	16934.3	10862.3	30397.9	59400.8	51465.3	48050.7	125286	44463.7	27737.8
pos_968	-	0.852083	-	-	213102	298893	289519	208443	99932.7	168721	214193	405680	243479	262468	272206	186521	229754	263031	230906	248011	303642	103179
pos_17987	-	0.852083	-	-	11006.8	4738.33	2278.21	26688.9	12271.6	9056.74	23607.1	31517.1	41916.6	31741.6	32725.4	29925.4	27720.3	34223.5	21637.1	24464.8	44483.5	13792.9
pos_3758	-	0.852083	-	-	14496.9	4930.08	2968.92	27344.6	29970.2	7270.67	25642.2	37700.9	41512.6	38993.9	34299	51119.7	29419.2	29132.7	21137	20267.2	40858	35701.2
pos_17988	-	0.852083	-	-	2935.06	0	0	5774.77	6312.93	2587.61	18462.1	21905.3	8502.09	17805.2	18570.5	22351.2	11084	11577.1	11416.6	0	23011.7	9414.53
pos_17996	-	0.852083	-	-	16178.8	4660.65	9541.2	23254.9	29674.2	13763.2	16461.8	7404.01	9474.71	10138.1	8766.87	7211.8	11351.8	8141.75	13971.5	13342.6	5861.44	15441.8
pos_89	-	0.852083	-	-	375991	545306	447792	232565	124660	529633	548470	785061	362935	501374	498694	309028	320222	418669	408340	254575	429392	90133.5
pos_3759	-	0.852083	-	-	95378.9	78228.9	67692.6	151928	105282	73762.7	80759.3	139148	141078	118805	102562	114235	134027	126387	164894	139518	125744	113594
pos_17976	-	0.852083	-	-	50190.6	70564.7	47687.8	25168.8	19780.7	87750.8	60323.4	65647.4	26741.5	41806.2	52983.9	14512.3	27096.8	26813	20751.4	46877.1	32264.6	8777.74
pos_17998	-	0.852083	-	-	3191.4	0	0	6039.66	9917.33	0	3643.66	10238.8	6618.01	8601.38	7054.76	13905	6931.04	6410.96	5733.91	3723.85	8475.98	10310.5
pos_17999	-	0.852083	-	-	10545.7	1785.04	4255.9	18707.7	26888.1	1092.01	1914.41	5381.09	3967.96	6848.32	2933.72	16129.8	12420.6	10173.1	5418.27	10968.1	11069.5	24474.3
pos_1013	-	0.852083	-	-	118336	134117	100302	135388	98730	123143	125045	264193	160671	173408	148573	143725	135546	167031	156699	101840	157904	94254.9
pos_17963	-	0.852083	-	-	23196.3	24315.6	30244.3	30630.8	13112.6	17678.1	35419.1	36863.2	24417.4	27423.1	29807.2	12992.9	28786.5	23277.2	38800.8	32988.2	33492.3	15374.1
pos_3614	-	0.852083	-	-	138164	226701	129687	59305.1	29799.1	245330	174323	189994	98363.2	127384	158021	46854.9	62435.8	59019	59254.6	111865	63477.1	18563.5
pos_3609	-	0.852083	-	-	65562.5	86752.1	78224.5	41835.8	28739.6	92260.7	56131.1	73565.8	41010.5	55316.6	60528.1	50558.8	48560.9	42194.1	57779.6	57157.8	45648.9	40024.3
pos_17991	-	0.852083	-	-	6529.65	0	0	17837.1	14811.2	0	6313.32	6716.89	12142.4	10882.7	6825.82	18358.2	15491.4	17161.4	11701.3	10102.8	24114.7	14376.9
pos_1014	-	0.852083	-	-	130099	169414	102578	151190	84071.5	143242	128168	201744	105281	139195	124174	121588	124010	126828	120998	136710	173335	62179.8
pos_18001	-	0.852083	-	-	6462.41	5463.7	4163	10016.5	6046.47	6622.4	7849.88	9605.07	8302.7	7929.59	7552.3	5960.72	8455.11	7295.36	9352.32	10995.5	7741.58	6890.83
pos_3600	-	0.852083	-	-	46913.9	71181.9	50278.6	29436.3	19716.5	63956.2	46316	64084.4	50358.2	45291.4	57192.9	20407	36328.8	51625.7	38013.8	35084.9	37937.2	18982.5
pos_313	-	0.852083	-	-	69794.7	111559	105178	35213.8	17654.8	79367.8	101850	171361	53418.2	99219.7	97384.8	70249.8	73077.5	99910	80644.4	74492.8	92974.8	17365.4
pos_3681	-	0.852083	-	-	8148.39	0	274.248	22213.6	17303.9	950.214	2304.78	4438.92	2204.27	6731.09	2794.58	17976.4	14898.1	10825.4	10401.4	18955	13595.2	20713.7
pos_1015	-	0.852083	-	-	106595	108504	67536.7	181390	137557	37989.2	31891.7	132739	52743.7	93253.2	66522	155638	134831	119628	96719.2	200252	140060	117495
pos_1011	-	0.852083	-	-	123765	205003	126544	49753	27380.6	210147	165642	187636	90036.7	117488	148907	26635.1	52069.2	44416.1	42454.4	86596	64075.5	22804.1
pos_17997	-	0.852083	-	-	13874	14788.7	10374	17173.3	12521.5	14512.5	13088.5	20405.2	13783.8	16061.2	14128	16967.2	18403	19310.2	26480.9	19893.7	16135.1	10195
pos_17994	-	0.852083	-	-	3578.79	3099.28	2563.53	4228.52	3964.34	4038.29	4905.64	5035.54	3386.6	4415.91	4018.89	4335.84	4674.12	4867.04	6645.41	5316.38	3758.68	2783.09
pos_17962	-	0.852083	-	-	100645	152668	83767.7	60046.2	38367.1	168378	125098	138983	70396.2	89960.1	118263	25363.2	46990.4	40593.8	39250.8	70492.5	61787.2	22827.9
pos_3596	-	0.852083	-	-	43071.8	71947.3	38440.6	19791.1	20470.1	64710.1	40194.1	58081.3	22005.8	33931.7	51546.9	15445.7	35763.7	41992.4	24027.6	41824	51604.2	19370.1
pos_17953	-	0.852083	-	-	319591	565823	353666	66961.7	21939.3	589567	479599	515814	322963	358796	444231	116806	148866	231485	185282	77126.2	228718	21716.8
pos_4015	-	0.852083	-	-	21054.6	38826.8	38216.1	0	0	28229.9	24715.8	32422.1	22790.5	19982.1	24877.6	0	11678.3	18531.2	5767.23	18438.2	15654.9	0
pos_17985	-	0.852083	-	-	8512.69	5635.58	1487.3	19756.6	8971.05	6712.88	21056.9	30606.2	32681.4	26560.3	27430.5	21896.5	21652.2	31467	16735.8	13467.2	35328.1	11262.9
pos_105	-	0.852083	-	-	176299	178520	176562	214179	143561	168673	193688	392283	257233	262524	224084	206894	260171	386758	309006	138072	341010	126008
pos_108	-	0.852083	-	-	400019	684119	503889	137064	36108.6	638914	579987	669140	374808	439502	542070	134071	238425	338966	308617	157909	333023	53609.7
pos_17969	-	0.852083	-	-	4870.59	2009.74	4559.22	9371.7	0	8412.27	14793.6	20397.7	11369.8	16054.8	17724	17658	15436	16215.1	15987.2	8886.78	27792.7	8297.94
pos_17950	-	0.852083	-	-	69663.9	103240	73029.2	35759.6	16001	120290	95522.6	85615.6	32177	56998.7	78321.1	14679.4	35200.6	34717.7	19513.4	48792.5	59855	13124.3
pos_17960	-	0.852083	-	-	92379.8	132359	78703.6	91773.7	46076.9	112985	108656	209647	128957	133101	128499	85144.9	85610.9	73484	111491	88764.9	108240	46074.7
pos_17964	-	0.852083	-	-	24975.7	36992.7	25882.6	10562.5	7763.31	43677.4	39594.3	50497.5	38994.5	34232	39517.1	7841.85	21705.4	28287.1	24940.5	16844.1	31375.4	7079.98
pos_17978	-	0.852083	-	-	6569.41	6086.55	0	16847.8	2229.83	7682.93	20847	24789.3	33084.6	23125.9	26058.9	13782.5	18339.3	20861.1	20068.6	8832.49	36055.1	5879.27
pos_17973	-	0.852083	-	-	61004	108519	69113.4	18288.8	8903.45	100196	90163.5	107541	64170.6	69334.1	85705.7	15461.2	37037.4	53071.7	43850.4	26803.5	50949.7	10511.6
pos_17981	-	0.852083	-	-	41438.2	6156.98	5611.52	125951	65638.3	3833.38	625.725	14174.5	21026.1	28335.4	9000.51	77515	81542.8	78150.6	58729.9	128007	96470	46357
pos_17974	-	0.852083	-	-	20113.7	39953.2	21805.4	14583.2	5550.81	18675.7	40433.2	40572	35560.5	32615	38927.8	13894.4	26981.5	41454.2	38435.2	17985.7	29892.3	7140.17
pos_1010	-	0.852083	-	-	2822.64	0	0	5509.17	6658.75	1945.29	14852.6	18310.4	16973.9	18117.1	17977.4	22331.6	10554	10364.4	6857.05	4373.84	19313.8	11860.7
pos_17959	-	0.852083	-	-	59026.2	95972.3	75677.8	10964.3	2539.52	109977	96883.3	105081	53299.9	69011.9	83442.6	20783.8	32137.7	46580.4	31448	24079.5	53368.5	5212.17
pos_3607	-	0.852083	-	-	94058.5	159265	111902	39340.5	28595.5	131189	113501	166336	69848.7	98931.8	104847	46041.3	42985.2	43162.5	48963.2	36466.9	69860.7	16472.9
pos_4009	-	0.852083	-	-	3016.96	1598.78	0	6038.25	5547.57	1900.2	13053.3	16574.9	20927.2	16195.6	18062	14226.9	5679.8	5924.87	7215.41	3513.5	9468.11	2277.09
pos_3611	-	0.852083	-	-	100593	192635	115271	23178.3	8403.94	163479	153972	210298	113891	132358	138430	51270.8	52313.9	70351.9	56880.2	44933.8	71889.6	17514.3
pos_17967	-	0.852083	-	-	25326.5	41655.9	44284.8	11419	0	29273	28423.3	42834	22717	26758.4	30039.7	13059.1	13619.4	10779.1	9358.97	20543.7	23646.8	3768.31
pos_17945	-	0.852083	-	-	166690	307642	165796	15181.4	1151.04	343680	268428	297838	145073	184380	243178	26183.3	53459.4	64996.3	77590	36855.9	87368.7	486.149
pos_3616	-	0.852083	-	-	18374	12836.5	32864.3	30008.2	6210.92	9950.2	13088	35963.5	25603.3	25275.7	23172.3	26448	20888	23597.4	15536.3	16111.4	29220.6	19974.1
pos_17956	-	0.852083	-	-	87293.5	142989	71679.4	36503.2	21523.6	163772	112297	97505.6	55718.8	72094.6	94782.5	22856.9	50023	53238.8	36181.8	77284.9	65944.5	17464.7
pos_18000	-	0.852083	-	-	4113.72	5539.98	4143.99	3504.26	3866.96	3513.43	4641.19	10406.7	5389.64	6681.44	5872.13	6288.22	4714.02	5223.45	3974.49	4287.76	7922.38	2162
pos_17966	-	0.852083	-	-	16470.1	32539.6	20850.1	12593.1	3003.09	13364.5	28259.5	32325.5	24041.9	23344.7	27648.7	8751.68	24938.6	35033.1	27681.5	23653.9	34887.6	3436.74
neg_505	-	0.868183	-	-	826109	1.0053e+06	709255	878297	775882	761816	798697	1.42438e+06	1.16798e+06	1.09479e+06	944746	988090	879089	984941	833670	810268	943238	823329
neg_548	-	0.868183	-	-	547900	675570	524190	482655	425514	631573	523308	813831	573966	616769	614522	555970	550601	515083	553736	651964	590673	441547
neg_547	-	0.868183	-	-	346921	280673	216236	485485	508547	243667	232628	482537	407531	405980	304190	501225	440288	452089	418017	337012	480579	513742
neg_506	-	0.868183	-	-	581661	538932	417838	713517	755656	482364	462867	844036	721519	700225	559425	772478	682940	653155	674405	624951	655145	807045
neg_14154	-	0.868183	-	-	515168	472387	346389	664900	662555	429611	385757	768630	660572	635614	496812	727496	627650	618908	633556	534554	650863	700370
neg_14116	-	0.868183	-	-	523866	718536	511118	385454	343854	660365	551814	959182	700158	690283	655691	549979	445259	397707	546782	510951	375183	395673
neg_2879	-	0.868183	-	-	551522	689217	518973	516178	474938	558303	531071	993564	817981	750548	667351	659575	563146	620980	575294	559022	564138	496296
neg_546	-	0.868183	-	-	265024	156442	108689	457021	490988	111981	123005	302124	296247	298687	185552	473371	364144	398886	304667	224057	383970	509139
neg_2869	-	0.868183	-	-	597026	730849	549442	522394	490206	692239	575240	983188	806869	745931	692491	618426	555690	502736	636702	661607	480764	496641
neg_14142	-	0.868183	-	-	317243	290645	169051	478071	458113	190334	191312	483097	450585	439482	294410	632933	432574	439924	380910	333652	458192	550194
neg_113	-	0.868183	-	-	328330	256079	163018	508260	505835	208457	190726	452822	411571	399982	275464	544809	422207	410994	402383	300577	416904	580176
neg_544	-	0.868183	-	-	40265.2	3357.89	3544.38	90454	103954	15.3287	1448.4	6309.21	18430.7	19666.6	6547.07	52478.2	59646.6	33664.2	40897	84602.2	41111.7	97957.8
neg_14151	-	0.868183	-	-	238465	184013	104964	389975	402605	110769	122211	323447	325145	309373	199577	466688	332049	332329	292764	236597	339742	458813
neg_617	-	0.868183	-	-	359096	336806	208431	532695	522091	195456	234110	523724	504309	470101	332769	618261	468032	466440	424226	384994	483200	581301
neg_14113	-	0.868183	-	-	34929	36255.6	56392.3	31973	15304.8	34719.4	41216.5	58619.6	55022.2	49609.1	41503.7	43578	28167.1	28093.2	25061.9	33667.1	28318.5	25694.7
neg_243	-	0.868183	-	-	101929	71158.1	60328.1	151195	137825	89140.5	49276.4	76529.9	76264.2	71511.5	65645.5	83975.4	99586.9	79587.8	91701.7	128182	71885.8	126577
neg_14110	-	0.868183	-	-	52742.4	70439.6	34378.3	31526.7	35891.7	91475.9	35935.6	61000.1	38555.8	42082.4	63026.2	32838.1	33097.4	29600.8	38366.7	30821.6	24931.2	41767
neg_14156	-	0.868183	-	-	24073	19154.7	23821.8	29239.5	27523	20626	21790.2	28879.2	21626	22793.6	22125.2	18878.9	23514.5	25321.2	20385.3	25828.2	22325.6	23712.2
neg_504	-	0.868183	-	-	285105	269166	170021	408601	358262	219472	179721	423746	345789	368340	264308	524105	360194	367201	317890	306779	386395	422704
neg_14155	-	0.868183	-	-	13432.6	2561.8	4880.16	19956.8	39075.7	688.319	463.39	2135.34	1713.51	4837.34	1112.76	15037.1	12643.7	5191.61	2941.48	15392.1	6458	33235.4
neg_14147	-	0.868183	-	-	27662.9	26370.8	8455.74	49364.2	39485.2	14638.7	15767.5	53696.9	38307.1	42673.4	27343.9	62921.9	43098	40171.4	39754.8	40278.7	54704.9	40580.3
neg_620	-	0.868183	-	-	149283	150993	173985	194550	141531	85354.7	131072	182489	126500	133161	123166	92582.3	144896	97539.8	133216	256412	100768	136542
neg_14104	-	0.868183	-	-	54108.4	77764.7	58275.8	30898.7	13651.7	89951.4	57097.5	91351.2	59911.9	63774.2	70612.6	46736	30549.4	26151.1	39797.6	31580.4	35639.8	19578
neg_616	-	0.868183	-	-	62715.5	93448.6	30539.9	39918.8	47766.4	101904	31018.7	73596.3	39938.9	39845.8	65220	14829.3	41325.7	26488.8	58780.2	45028.6	18825.3	57505.9
neg_502	-	0.868183	-	-	275097	289697	162090	376508	324502	222688	175895	384114	354133	344455	257351	463678	310088	321143	297613	215581	344171	371932
neg_2859	-	0.868183	-	-	420338	419907	303159	593500	477543	307579	330484	625886	579161	584068	405609	800740	547618	562996	496305	463938	605261	609591
neg_14114	-	0.868183	-	-	342738	360074	244521	445320	400884	262894	280534	610224	545868	510368	382275	604846	436843	465280	403104	385638	465873	464322
neg_625	-	0.868183	-	-	118861	133357	85289.9	135859	92252.4	147547	75783.3	144868	106760	111132	105481	117117	104357	79523.5	113870	157988	85722.8	84680.1
neg_14109	-	0.868183	-	-	277167	353002	217779	333061	258608	223384	262783	501783	444758	415825	322456	453976	340992	384787	298653	291801	380247	349472
neg_14144	-	0.868183	-	-	15075.6	0	0	40945.7	34432.2	0	0	0	0	2622.11	0	10488.4	22220.5	19431.2	15177.4	24506.8	18944.8	33042.1
neg_3026	-	0.868183	-	-	147412	129668	123721	173624	160281	149768	147132	225434	177139	169614	151398	128753	141976	124693	137339	180171	110998	156680
neg_254	-	0.868183	-	-	275955	366903	223976	321236	277425	190235	225677	444849	374386	374961	304029	454931	321036	386581	273092	236923	369859	338726
neg_543	-	0.868183	-	-	175089	83141.4	53865.1	322853	364014	51573.3	52600.1	198221	179221	209763	108757	409012	253911	262469	189289	147360	265290	405146
neg_14121	-	0.868183	-	-	50393.5	70230.5	57545.7	46252.6	32831.2	45107.6	49643.2	109936	103020	84292.3	68271.2	74569.3	68871.4	79970.2	65784.4	55970.7	94646.7	47985.1
neg_14139	-	0.868183	-	-	56744.7	76405	45490.5	73777	50923.7	37127.3	48550.1	122984	116543	107799	74051.6	143121	92023.5	96972.9	78838.9	82523.9	109545	92236.3
neg_2858	-	0.868183	-	-	62862.1	100575	54599.8	44111.9	54667.5	60356.4	48107.9	108956	92202.6	66565.9	73718.1	16997.4	48749.9	44081.4	70396.2	57692.7	23538.8	48040.6
neg_622	-	0.868183	-	-	149537	230456	94462.2	161382	118474	142912	126045	233548	207692	208544	164747	266890	167179	185382	168418	116071	201325	164702
neg_14129	-	0.868183	-	-	85211.1	112713	69973.5	43100.3	49519.5	150749	80869.6	102948	72877.4	71292.1	103586	28473.2	44682.6	35013.8	65587.8	42007.2	36734.3	44069.8
neg_14127	-	0.868183	-	-	43667.6	42719.5	33549.5	44187.8	46496.5	51384.4	39107.4	49969.2	49407.8	39284.2	41444.3	18652.5	34477.8	42307.8	50225	12403.1	30406.5	37046.5
neg_14118	-	0.868183	-	-	72744.2	93215.8	48177.1	35514.2	57267.1	129547	56081.8	83604.1	55405.3	55688.6	86600.8	27663.2	37989.5	35774.3	50155.9	32592.5	24878.4	46546.6
neg_29	-	0.868183	-	-	420080	293059	389031	555994	570170	292145	412064	463092	473275	481879	355890	579085	529740	630055	486031	263593	689043	579978
neg_3025	-	0.868183	-	-	13025	22967.8	5283.02	6390.22	4325.23	26158.8	19647.8	17101	14303.3	13916.8	15593	4615.01	11955.6	17088.6	25776.1	6576.56	3596.43	6740.45
neg_613	-	0.868183	-	-	108190	137810	96436.1	124982	54639	127082	92303.2	196977	134251	134989	128168	116427	103912	118947	138847	109607	84463.7	67695.6
neg_14135	-	0.868183	-	-	10583.4	20628.8	8415.38	8080.6	4361.84	11430.1	14576.7	19725.1	19710.3	16218.2	13503.1	10860.5	11608.6	12665	14995.1	7749.84	11953.7	10679.3
neg_14124	-	0.868183	-	-	172051	142278	81190.3	301812	279077	55897.8	87363.2	263147	207396	267796	149371	513277	265016	230172	173209	232434	313109	376156
neg_621	-	0.868183	-	-	54362.3	30673.4	54507.2	63499.9	83278.1	39852.8	45658.1	56188	52446.8	53310	42498.4	58947.1	54049.6	55021.1	36044.3	54318.7	44831.3	80032.7
neg_115	-	0.868183	-	-	153758	101730	70978.6	277133	236392	82556.3	64139.3	185745	182267	183778	116484	302962	197079	217852	152778	120272	204258	290237
neg_3020	-	0.868183	-	-	45091.1	40458.5	34273.9	49769.2	47398.1	53555.9	42375.1	54682.1	43017.5	35018.7	42264.7	0	38459.1	57378.5	54967.7	12141	29527	38281.3
neg_3024	-	0.868183	-	-	34064.1	50184.8	23213.8	44407.9	39830.4	12683.8	23863.8	65491.6	62438.2	67573.2	37948.4	118499	54809.7	62331.5	7580.3	56536.8	83348.5	64251.4
neg_116	-	0.868183	-	-	137530	95904.5	83439	214067	213322	80919.2	86355.2	187163	177916	197775	117045	339666	183007	202161	161021	70664.7	227751	253440
neg_612	-	0.868183	-	-	112350	63130.8	20171.2	216861	236825	24762	19024.6	138412	108591	148517	69864.6	328041	153421	149890	76569.6	94789.2	156704	289151
neg_14148	-	0.868183	-	-	141773	99218	55204.1	236176	251816	66451.5	51903.1	190674	157985	191123	108969	363928	196479	183306	138730	140878	209332	310149
neg_14136	-	0.868183	-	-	63894.4	97339.5	51001.5	74487.1	59231	37413.2	45749	149863	100401	105266	77069	125053	86258.8	98367.8	67963.9	88748.3	107193	69021.4
neg_14125	-	0.868183	-	-	80705.5	143643	79747.2	90206.9	31919.3	58010.9	104564	185833	151115	144777	124636	137598	112670	134814	125639	109706	126902	66290
neg_117	-	0.868183	-	-	137650	128980	84254.9	176904	173809	124304	97783.8	179457	164571	160309	114521	199425	154493	176095	171568	51322.4	187811	185666
neg_615	-	0.868183	-	-	25778.8	12815.2	9030.46	56187	33481.7	17379.7	20960.7	49209.4	42900	52882.7	28267.5	98460.8	45988.2	45696.1	31179.4	37053.2	53645.6	62366.8
neg_14117	-	0.868183	-	-	26998	4779.29	20277.8	36179.7	69388.6	4364.53	10159	11129.3	4535.72	9413.61	7884.29	11830.4	27551.8	19813.5	18904.6	24595.6	12591.3	61854
neg_14119	-	0.868183	-	-	49570	38309.6	81136.6	30111.5	19980.7	78311.4	70158.5	40942.3	31006.7	38456.1	46078.3	11716.8	30498	32960.8	35260.7	18183.9	35245.6	30839.1
neg_14137	-	0.868183	-	-	49084.2	79469.9	19921.9	50824.4	39709.6	55495	22111.5	104604	75038.6	55731.3	56617.2	21170.8	38316.1	25326.8	60878.4	57731.2	15754.7	31889.5
pos_3573	-	0.876867	-	-	433888	486012	362915	532613	371250	416650	476276	828306	563685	616700	509906	598534	563120	697707	605768	418507	746562	347056
pos_4018	-	0.876867	-	-	677334	999301	666048	504331	301252	915736	773026	1.25732e+06	815208	871289	895549	639599	653045	701814	713104	748709	795102	306494
pos_17932	-	0.876867	-	-	69642.2	21972.9	24957.5	150524	128842	21914.4	36995.5	81222.6	76240.2	81897.9	49333.9	133133	111555	153905	91923.4	37516.3	158252	116181
pos_3575	-	0.876867	-	-	160010	142233	110066	288484	142155	117111	197763	284470	249205	230412	203308	190212	275100	324999	300083	276560	329597	144259
pos_17937	-	0.876867	-	-	9021.42	1963.48	458.701	24409.9	14698.1	3576.88	8856.79	14426.1	21362.4	15728.5	13702.7	18268.9	19004.8	18932.2	15035.6	16907.8	26655.5	17492.9
pos_17929	-	0.876867	-	-	8538.46	2356.46	547	21654	12839.9	5294.96	12566.5	20992.7	22929	19210.8	18125.4	20355	20071.8	21657.3	17121.9	16836.9	29583.5	15159.5
pos_1020	-	0.876867	-	-	2.00956e+06	2.63587e+06	1.81373e+06	1.95992e+06	1.22307e+06	2.4152e+06	2.01578e+06	3.65489e+06	2.36157e+06	2.5376e+06	2.4931e+06	2.11816e+06	2.15716e+06	2.26088e+06	2.25304e+06	2.6443e+06	2.39009e+06	1.23751e+06
pos_17935	-	0.876867	-	-	181873	253387	165761	162565	101370	226281	192864	343588	213239	231303	233832	175520	190557	208756	205842	220268	219467	98451.4
pos_3591	-	0.876867	-	-	431918	286243	211700	776829	660998	223820	274729	637392	521784	548504	375780	760112	594722	730067	523987	383357	714123	622078
pos_17934	-	0.876867	-	-	31335.9	9726.37	5389.37	77716	48414.7	15433.2	37898.3	60396.2	82183	62522.6	57794.4	69612.8	67972	67975.5	53791.7	67126	91084.4	59882.7
pos_1019	-	0.876867	-	-	254279	163538	119778	478937	379640	129500	162158	351566	297258	313428	214187	442730	368500	432010	320902	303088	441389	345112
pos_17938	-	0.876867	-	-	4073.89	5238.87	3106	4042.89	2723.64	5258.08	3081.12	6317.9	2822.49	4349.14	4187.2	5175.04	4914.46	4256.46	6985.64	5935.87	4281.87	3112.44
pos_3586	-	0.876867	-	-	127162	27885.5	17893.7	315670	231334	43028.7	94957.9	178768	215455	178923	147370	226510	223258	212558	154679	219654	259878	269520
pos_253	-	0.876867	-	-	346701	575631	329359	187467	67646.3	573402	498098	857232	414204	505158	497798	251096	275580	345818	393572	164186	379606	94720.1
pos_17939	-	0.876867	-	-	11660.5	2626.88	1031.32	19090.1	33654.9	1899.56	10797.6	18342.2	20315.2	20672.8	16100.1	33236.1	20165.9	20945.7	12705.3	12810.9	24897	29470.6
pos_4019	-	0.876867	-	-	318138	399123	352177	277995	168476	392921	465943	717229	455028	502844	447368	373177	395644	519630	463530	276558	566398	152103
pos_45	-	0.876867	-	-	374205	488844	318396	419712	280379	363695	389277	757400	432845	511844	450187	467854	479802	586981	490105	406305	657096	258521
pos_17940	-	0.876867	-	-	46900.4	28849.9	34220.6	87622.2	49929.7	33879.8	42881.4	62415.8	46752.4	48343	45094.1	41322.3	54162.3	58989	38538.4	81419.8	44538.3	47326.1
pos_17904	-	0.876867	-	-	463256	831538	509459	114096	48131.7	813057	683312	774363	462675	520011	637954	159693	254217	320473	313840	187181	394538	55052
pos_3561	-	0.876867	-	-	122924	141968	106967	148079	75588.6	142016	136363	302223	193688	187015	172104	115787	140077	173200	170728	126865	159950	69642.6
pos_3585	-	0.876867	-	-	18989	28463.3	19884.7	10923.1	7906.53	27767.3	15142	30796.5	12959.6	19744.9	20667.5	20081.6	17329.5	15035.3	23375.8	20642.2	17348.6	10245.7
pos_17914	-	0.876867	-	-	78306.7	142359	90522.1	28455.1	10415.2	119782	120958	183979	87997.7	109769	114230	46143.4	54219.6	67617	69434.9	46339.7	80463	7243.39
pos_17922	-	0.876867	-	-	39495.7	41489.5	24419.3	70107.2	43376.6	18085.6	36500.7	113717	64693.4	69712	59710.1	63936.9	76245.1	102830	85470.9	48660.2	102048	42216.6
pos_3572	-	0.876867	-	-	55337	36717.9	57240.6	78691.8	68228.2	35806.5	62777.8	140961	94337.6	96122	80060.5	86411.9	95406.4	151308	95421	50988.4	119321	59993.6
pos_17926	-	0.876867	-	-	10273.7	3191.28	6881.15	22540.3	13717.8	5037.7	5959.7	20814.5	14255.9	13619.9	10509.1	13449.6	23432.8	39912.8	25855.8	12930.6	28008.1	10456.6
pos_964	-	0.876867	-	-	73553.8	153081	57275.5	33555.8	20112.4	103745	107815	192163	82797.8	113837	111846	72573.4	86458.2	86654.6	109536	109538	89204.4	37358.2
pos_4024	-	0.876867	-	-	44277	86030.3	40415.1	4986.13	0	89953.5	62421.8	79423	43374	49009.3	61104.4	10818.3	14512.1	11567.6	25829.7	18177	16052.5	933.923
pos_1027	-	0.876867	-	-	62856	129530	51024.3	23713.3	19431.2	90580.9	79018	118214	53474.1	76462.1	81755.7	55142	50159	44085.5	47360.1	72895.2	58593.2	27860.9
pos_17923	-	0.876867	-	-	52084	41133.9	27438.5	91701.2	71221.2	28925.2	28431.4	76187.9	34661.9	51828.9	38830.5	68034.6	67988.5	50558.7	59817.2	124218	66492.9	38856
pos_3579	-	0.876867	-	-	140376	136510	75980.3	219689	144773	124927	81071.4	229608	154116	150028	143309	135316	166078	156851	172697	244286	133960	122595
pos_17911	-	0.876867	-	-	41614.1	50980.2	47309.7	43137.5	20417	46226.1	56359.2	91755.4	56085.1	61700.5	54983.8	42602.2	44758.7	53939.3	55398.8	26406.6	74165.6	13883.3
pos_17919	-	0.876867	-	-	42250.5	72223.8	50853.5	14894.5	8465.27	64815.6	73332.5	89896.6	46771.9	60567.7	59387.1	32269.9	33113.4	36169.4	44860.2	20879.8	50849.5	12808.1
pos_1026	-	0.876867	-	-	85838.3	158075	79721.3	53147.7	43912.4	94335.1	81496.9	170274	84244.8	105303	109911	85195.8	67625.5	69529.4	84633.4	88320.8	60202.6	35441.5
pos_17924	-	0.876867	-	-	46086.3	67745.2	62636.5	16030.8	11859.4	72159.7	73315	108325	66733.3	70511.2	68494.2	33671.4	44087.1	51801.6	45179.2	39604.6	68280.3	15569.7
pos_17901	-	0.876867	-	-	60097.5	34110.7	27556	114308	71242	53271.1	36455.9	78740.5	69941.4	63808.6	49351.9	70096.5	89569.9	146680	91437	17025.8	132487	60219.6
pos_17900	-	0.876867	-	-	9043.33	7868.25	14556.1	9355.28	8605.09	4831.93	6046.08	11141.3	0	4305.01	6739.4	32.6317	5387.89	5746.93	0	5723.02	11853.4	3616.16
pos_17894	-	0.876867	-	-	46170.1	87182.9	43563.4	30247.8	6267.87	63588.6	60902.3	78421.5	27587.1	49895.8	48585.2	32672.3	28603.9	16599.2	41668.5	30450.7	45698.3	8602.85
pos_1024	-	0.876867	-	-	105118	191568	104735	50792.8	44348.8	134147	108844	219368	79130.1	123785	133223	87799.3	83705.3	78219.9	84908.9	139128	82753.6	33516
pos_315	-	0.876867	-	-	262665	353431	134677	325197	192917	307102	154234	575159	320951	326759	332976	256691	279531	226015	291996	481409	181434	216800
pos_4017	-	0.876867	-	-	33364.2	33220.1	38574.2	35247.8	17783.3	41995.4	43018.3	61011.8	39441.2	43007.3	43996.3	28557.9	27585.3	32109.2	24034.2	38853.3	25535.6	17394.2
pos_1021	-	0.876867	-	-	239869	298274	135517	323295	184211	258050	146755	461673	287307	272763	278845	195317	260946	235795	260340	421754	203219	183620
pos_1025	-	0.876867	-	-	73017.3	70869.4	31703.5	133596	78375.7	50542	37179.3	123689	75410	78621.1	73026.9	78206.4	97667	144747	102922	65555.7	103956	71154.7
pos_17898	-	0.876867	-	-	54775.5	113834	52763.7	31847.7	11238.6	64193.8	73747.8	144684	62848.6	79317.4	83556	35988.6	44137.8	19934.7	72817.1	57447.8	52488.2	18001.1
pos_251	-	0.876867	-	-	86602	237147	60573.5	46773.6	28246.9	60268.8	32817.4	277459	102994	144886	139597	166272	88337.1	66229.1	54976.6	193840	81500.8	45139.5
pos_318	-	0.876867	-	-	235792	297892	125062	279353	219579	257075	141033	465307	290083	313397	267554	357163	266003	274610	209671	398413	242060	205260
pos_1022	-	0.876867	-	-	122596	228212	59819.2	110663	75510.5	138775	53370.4	310620	133319	161318	170319	147965	122415	60999.5	78221.3	321265	68249.7	83338.4
pos_3577	-	0.876867	-	-	138807	255802	53221.6	136451	124406	124153	49916	308430	137620	177003	177854	212046	131654	56596	66876.8	349125	73246.4	112428
neg_14096	-	0.891733	-	-	88159.2	77379.3	75373.3	119484	94014.8	74544.9	70138.5	103107	87306.6	92581.1	83034.2	109772	109543	101153	92431.1	135755	114658	103717
neg_14073	-	0.891733	-	-	109746	102230	127681	157691	98184.9	62941	80566.2	170184	101928	134348	114620	184715	147475	110351	101487	182392	198657	144488
neg_14095	-	0.891733	-	-	89393.3	85470.8	109998	89668.7	57873.6	103956	104788	98943	72263.6	91479.6	93033.2	89923.8	105107	93319.9	89443.1	144965	125609	72199
neg_2856	-	0.891733	-	-	98381.5	116993	115745	138976	69358.9	50834.8	89129.5	124152	68551.5	112043	98531.1	166337	157067	109772	76987.3	316919	157382	124273
neg_2848	-	0.891733	-	-	56048.4	68317.5	34726.7	84135.8	63429.3	29632.8	22355.9	63541.3	48195.9	61439.1	43101.8	111663	73498.4	51011.5	45862.2	97486.2	79168.4	93963.8
neg_14092	-	0.891733	-	-	71701.9	68410.1	95719.6	90383	41662.6	62334.3	81178.7	85092.2	37442.3	75028	69344.9	96398.8	101829	77604.4	51436.8	177751	126468	75886.7
neg_14062	-	0.891733	-	-	26702	25492.3	31352.3	28545.6	18587.4	29532.6	29700.6	32202.9	20347	26704.2	28347.3	24566.2	30543.7	25875.7	25131.6	45482.8	34858.1	21370.5
neg_14089	-	0.891733	-	-	45872.1	46383	65523.2	59066.1	24872.9	33515.5	41336.8	60395.8	36532.7	46677.5	42572.8	48444.5	52962.3	27639.8	27290.7	115648	53016.8	41216.6
neg_14086	-	0.891733	-	-	47321.7	54337.5	47502.1	59696.7	33117.4	41954.9	37143.4	68829.4	33787.7	54573	43488.4	78531.4	67426.4	51546.9	48695.6	114138	56300.6	66451
neg_270	-	0.891733	-	-	102556	123841	167713	89677.6	51647.1	79900.6	113040	156825	101708	118276	108675	101530	109614	77033	101929	145921	155230	67958.3
neg_14093	-	0.891733	-	-	124270	118145	169057	99047.2	55786.9	179315	177058	131452	99029.8	121915	136375	80121	119378	114097	108741	154377	151888	67787.6
neg_629	-	0.891733	-	-	89958	73689.9	144645	73726.7	47840.7	109888	130356	86379.2	54946.8	86860.6	89932.1	75760.7	97923.6	91153.6	67888.6	127849	144489	58238.9
neg_269	-	0.891733	-	-	80668.4	72751.8	148695	78820.3	67682.5	35392	116156	100277	67322	112157	81057.2	164875	135746	141803	89209.5	116104	247643	83968.1
neg_14061	-	0.891733	-	-	1878.64	0	0	5244.35	4148.82	0	1083.2	954.878	3623.54	2514.15	2091.92	4394.98	4417.97	3229.33	0	6218.19	4622.54	8019.77
neg_14088	-	0.891733	-	-	22515	21808	33934.4	21272.9	17782.7	17777.1	33925	26831.2	14289.5	31424.4	21126.1	50652.1	34665.4	27906.2	11596	35968.4	69770	28086.6
neg_14090	-	0.891733	-	-	38255.7	41769.1	54862.9	27917	15484.6	51244.8	53185.7	36923.5	25664.5	34722.9	39575.6	23118	34857.9	32737.6	32740.1	50807.5	42819	15185.3
neg_14094	-	0.891733	-	-	86385.6	69894.7	91102.2	93052	99299.4	78579.8	96553.2	98063.2	86498.3	93568.1	76203.1	93157.7	106683	144506	107691	47411.8	153292	80516.2
neg_14069	-	0.891733	-	-	15908.5	0	9825.25	26491.9	33893.5	9331.75	6445.83	7288.77	20278.5	13178.6	10457.6	18701.1	23679.9	22742.4	16009.5	25926.5	34651.7	19069.4
neg_14085	-	0.891733	-	-	15290	24877.4	21771.4	9809.43	7521.6	12470.1	16976.6	24437.4	11337.5	25723.9	15868	50144.2	27856.6	10073.5	6834.43	52828.7	50668.5	18877.9
neg_2843	-	0.891733	-	-	33317.1	47222.9	11319	71364.7	36679.1	0	5244.46	54958.8	34464.5	25974.2	31454.5	9228.92	46902.8	34648.1	29410.4	87117.4	32804	50534.2
neg_14091	-	0.891733	-	-	106005	114187	148528	58492.4	31984.7	176831	155884	116504	94125.6	102608	123222	43920.1	84986.5	95502.1	98890.7	81556.2	108079	40904.7
pos_258	-	0.899633	-	-	460698	310959	362191	823332	505318	301687	358968	561822	428069	462834	413816	502477	734583	746204	710122	1.04035e+06	726384	449856
pos_1028	-	0.899633	-	-	327645	308562	222612	503951	374766	228332	283725	518807	402924	405813	361573	417796	467584	475778	456004	569440	507726	328974
pos_3501	-	0.899633	-	-	406943	297502	283199	719290	436858	297866	315211	545665	420109	430247	385445	440003	640565	645887	607972	901713	609870	437386
pos_3503	-	0.899633	-	-	449586	362145	281759	765324	517949	320754	349800	629442	502414	499583	445411	516675	657077	657633	577963	907787	648051	493950
pos_322	-	0.899633	-	-	386580	373509	334402	426909	416522	381559	414277	539580	413403	445569	407508	415018	374832	384574	393617	417691	439866	238410
pos_17892	-	0.899633	-	-	992981	852276	625591	1.61942e+06	1.12331e+06	744308	750790	1.44762e+06	1.11672e+06	1.11993e+06	1.00079e+06	1.16458e+06	1.40786e+06	1.39243e+06	1.27557e+06	1.95566e+06	1.35536e+06	1.06027e+06
pos_3446	-	0.899633	-	-	55030.6	48131.8	44851.1	87479	61666.9	33024	18423.1	90971.8	58477.7	72975.1	55956.5	124028	99252.1	75662.8	122289	138505	83107.1	76696.3
pos_17876	-	0.899633	-	-	38761.3	17738.3	58786	55561.4	34822.2	26898.8	29914.9	47292	9609.5	36588.9	29727.3	59539.3	82484.5	85778.3	51077.1	151501	73095.4	50970.5
pos_4027	-	0.899633	-	-	148623	102659	110682	247421	144387	137968	122237	192873	152992	143749	138322	106894	214601	217899	209826	319834	181640	143807
pos_17884	-	0.899633	-	-	29140	12082	26117.2	65371.2	25528	16601.7	27416.2	15579.9	22209	22710.4	21341.7	25636.4	47694.9	48152.4	43081	64551.8	58416.3	24272.8
pos_17885	-	0.899633	-	-	186053	173463	150183	280582	154879	171160	148564	281959	198443	197585	186644	161374	239866	261156	270506	298513	230710	138445
pos_17891	-	0.899633	-	-	50969.6	54005.3	29282.1	77013.5	48900.5	45646.8	30168.2	83696.2	54152.2	54757.8	52195.3	51014.7	64405.8	55413.9	59923.6	105150	52647.2	48894.4
pos_3449	-	0.899633	-	-	62024.4	47094.2	88287.9	94002.5	54288.7	26448.7	33215.1	64557.4	52331.5	58276.5	50904.3	83001.8	118757	95989.7	135833	194868	102955	64141.4
pos_3450	-	0.899633	-	-	44292.7	16626.1	48071.4	72366.8	43925.6	40473.8	74134.6	42980	30821.6	44580.2	40597.1	30384.6	79795.6	84568.8	88394.3	115585	77422.2	33008.3
pos_854	-	0.899633	-	-	132148	103308	114165	180997	82265.4	180007	120497	153833	130590	116423	118820	60770.2	144940	151581	163694	217577	122007	69841.8
pos_17877	-	0.899633	-	-	30935	759.458	40953.5	56116.4	28251.7	28594	45017.1	2727.84	21281.3	27285.3	18733.8	40115.2	56632.4	63298.1	53243	70121.6	75015.1	21484.1
pos_3497	-	0.899633	-	-	61670.8	29229.1	92402.3	104344	53834.5	28544.1	99035.8	38244.2	20731.6	57485.8	45800.5	71931.8	129619	150077	122281	199423	141969	34347.6
pos_17883	-	0.899633	-	-	28528.5	27019.8	23547.1	39360.8	29908.9	22806.2	9355.85	43313.2	26962.4	36341.4	27882.9	65734.2	48328	43317.9	55768.6	58620.2	47346.3	36586.8
pos_17888	-	0.899633	-	-	149011	129178	95970.6	242406	136550	140949	94446.8	228353	158361	147172	147559	107529	203259	172974	210667	345181	149254	138216
pos_4026	-	0.899633	-	-	214783	198855	132807	332957	185348	223948	150573	340806	229767	214899	220674	138451	265593	238392	271075	415788	198338	204370
pos_17880	-	0.899633	-	-	93096.3	110003	67738.8	79587.6	86316.8	121835	99736	127647	104239	101008	97441.7	72408.3	80911.6	92836.1	107996	96015.2	74403.2	33306.9
pos_3489	-	0.899633	-	-	29433.9	12240.3	55244.3	42874	19315.1	17495.6	52433.1	18825.1	3444.35	25608.6	21306	27731.9	56327.3	69531.3	28632.2	99859.5	62055	21558.5
pos_17881	-	0.899633	-	-	72517.6	55565.2	60021.3	96232.4	55569.2	95199.6	64208.3	105133	86054.7	72176	71526.2	33308.3	81441.3	102470	98114.8	87095.1	72151.4	47375.7
pos_17879	-	0.899633	-	-	72143.2	33126.9	73264.5	106493	62183.9	85647.7	76056.5	66215.7	68750.6	61895.6	59322	36559.5	86760	99987.6	103134	115513	71131.9	44034.1
pos_17868	-	0.899633	-	-	19484.5	9463.3	32433.2	20379.4	21219.9	13926.6	46568.4	0	8412.64	16744.1	14964.1	11995.4	30197.5	22364.4	19417.4	58166.2	40451.1	10588.3
pos_17887	-	0.899633	-	-	52238.8	36160.5	24650	95733.2	74230.4	30419.9	26283.1	72232.8	53844.5	52832.4	44466.8	58969.1	72572.4	75483.9	65931.7	85594.2	65586.2	70266.1
pos_17844	-	0.899633	-	-	89733.4	58935.7	73768.9	120725	79409	115828	81693.4	96620.3	104351	75928.3	83198.5	21048.7	91017.9	96771.2	110719	125452	63389	58757.9
pos_3500	-	0.899633	-	-	107957	109926	112208	105600	96502	115547	180351	143835	111629	129443	120326	81956.8	122916	153249	172110	100054	124534	64632.4
pos_17889	-	0.899633	-	-	3070.02	0	0	8476.13	6873.99	0	2609.63	4480.55	6864	5017.6	4304.41	6116.21	6157.7	4992.89	3717.67	9751.55	4338.48	7987.9
neg_303	-	0.915017	-	-	554582	545725	428427	816578	663370	318808	410802	705790	683591	614584	583120	658154	768573	719940	681388	980644	706625	754270
neg_2836	-	0.915017	-	-	130994	120945	113391	186137	141309	93188.9	100780	159156	122532	141639	127674	184089	181400	155042	125447	270758	188197	167555
neg_87	-	0.915017	-	-	1.36986e+06	1.3483e+06	1.35013e+06	1.50927e+06	1.467e+06	1.17458e+06	1.39429e+06	1.69722e+06	1.69925e+06	1.58696e+06	1.46463e+06	1.55707e+06	1.53579e+06	1.54903e+06	1.55221e+06	1.50095e+06	1.68878e+06	1.38799e+06
neg_2842	-	0.915017	-	-	1.05259e+06	948149	852513	1.41817e+06	1.20421e+06	839897	814876	1.26014e+06	1.18906e+06	1.16548e+06	1.04231e+06	1.39786e+06	1.33085e+06	1.20095e+06	1.14227e+06	1.63776e+06	1.34428e+06	1.32899e+06
neg_295	-	0.915017	-	-	1.13882e+06	1.13513e+06	985170	1.3369e+06	1.23665e+06	1.00023e+06	983803	1.40297e+06	1.27683e+06	1.25634e+06	1.15019e+06	1.36178e+06	1.30267e+06	1.1987e+06	1.1969e+06	1.51253e+06	1.34394e+06	1.26128e+06
neg_277	-	0.915017	-	-	515709	511504	375217	736536	639640	315645	386501	648340	597742	564787	525304	626565	688405	662116	605894	799688	657852	716477
neg_2841	-	0.915017	-	-	1.23584e+06	1.13578e+06	984983	1.61703e+06	1.43365e+06	1.00773e+06	988864	1.48135e+06	1.40075e+06	1.37059e+06	1.23868e+06	1.61139e+06	1.55112e+06	1.4367e+06	1.34432e+06	1.82884e+06	1.58647e+06	1.55925e+06
neg_285	-	0.915017	-	-	429928	357873	309883	661391	540079	280413	323854	531118	495561	481153	429774	574078	591059	590358	481799	745195	552992	584951
neg_2827	-	0.915017	-	-	1.00197e+06	975744	1.0527e+06	1.02516e+06	1.06449e+06	891743	1.07689e+06	1.2586e+06	1.23073e+06	1.17859e+06	1.08316e+06	1.14816e+06	1.0955e+06	1.14788e+06	1.15703e+06	942835	1.23218e+06	997576
neg_84	-	0.915017	-	-	470796	533444	529007	420062	432558	438909	601108	637367	622298	571364	548394	424681	454349	490699	487206	338793	546800	408246
neg_14070	-	0.915017	-	-	400664	380477	433204	411897	425532	352209	434888	512959	508439	480855	439969	467134	447146	475450	454899	381899	517402	406082
neg_14068	-	0.915017	-	-	358286	312257	286322	515524	430934	246391	277915	388585	441058	395566	356632	474707	464833	444608	408044	534568	487984	448961
neg_14075	-	0.915017	-	-	292384	263622	225891	419828	340727	211851	213997	360052	319016	321546	294052	393118	381935	349686	307595	497890	368643	385862
neg_2811	-	0.915017	-	-	319965	353044	379039	251626	265582	350530	392215	429039	391829	375765	362316	289977	293199	300633	352827	233817	334929	243792
neg_86	-	0.915017	-	-	683060	637766	532386	970671	775103	499372	543970	827420	842695	763933	697121	841647	924012	862546	854604	1.05277e+06	968839	881305
neg_284	-	0.915017	-	-	63377.7	80337.5	56588.1	71132	75628.7	33202.4	61201.8	82636.1	59220.5	64518.6	62092.1	55015.9	70748.8	87425.8	60524.9	64736.2	82698.4	58358.8
neg_14051	-	0.915017	-	-	204783	176050	155976	296220	263228	132443	183778	183587	249078	211689	189452	230313	260064	287384	258816	242946	275938	235238
neg_2810	-	0.915017	-	-	240735	256790	157637	412876	249775	126596	120615	345730	266581	271274	244223	352170	345187	267848	262883	588052	274306	332846
neg_14060	-	0.915017	-	-	119573	104023	105600	171664	139133	77444.1	108042	151442	153536	140011	124468	147022	148741	151816	165349	123584	171049	131908
neg_2797	-	0.915017	-	-	238697	233507	173103	364656	254022	168197	144087	346690	252258	266001	241460	320971	321603	283446	247784	473206	276322	327254
neg_2803	-	0.915017	-	-	513002	510012	537042	590447	554185	373322	555816	594216	678385	593553	559374	545795	617269	667853	625664	521329	706838	564663
neg_2	-	0.915017	-	-	642091	641647	621155	702677	649727	595249	595709	858532	774367	746324	686765	756689	740805	761201	726874	740600	806314	669034
neg_2808	-	0.915017	-	-	185378	210413	227153	164454	162718	162153	239666	217239	233697	214497	203473	167387	176613	201268	186351	122349	207566	165532
neg_14050	-	0.915017	-	-	123003	107486	96275.9	170656	161776	78819.6	131882	142799	179661	147636	138397	136201	165681	188044	129092	148877	199022	163371
neg_14059	-	0.915017	-	-	99595	80793.4	75808.4	154646	120097	66630.7	78795.7	84454.8	128532	96296	89946.1	93401.4	120496	129752	105261	109545	149401	108523
neg_76	-	0.915017	-	-	198593	170555	171362	312822	207489	130736	163240	185400	234366	202064	176390	225249	249902	240760	218998	261634	247259	280860
neg_14066	-	0.915017	-	-	29361.4	22021.4	29146.8	34464.4	34419.6	26754.9	17825.2	34821	28956.1	31951.8	27012.9	46204.8	33860.8	31804.8	28979.4	29985.2	41019.7	37515
neg_2826	-	0.915017	-	-	31099.9	23943	33855.7	36116.4	39597	21987.1	38411.2	44487.4	44379	42306.9	39097.1	41950.1	38056.6	35571.7	34492.4	33285	64928.1	22005.9
neg_262	-	0.915017	-	-	526494	595109	609526	385145	422398	620294	677776	695992	592605	640154	586148	594245	491884	498327	570549	364880	594701	430963
neg_265	-	0.915017	-	-	298121	252295	211897	498084	312750	215578	170197	437166	330914	322067	295456	349990	396660	323966	286513	604302	388942	379578
neg_2814	-	0.915017	-	-	111816	71727	77507	178581	160071	71195.9	95048.7	119715	139856	120662	106180	128027	131674	141625	116482	147966	124965	127332
neg_3037	-	0.915017	-	-	68626.3	64806	60442.3	88693.9	84789.8	44399.4	61161.7	59297.1	101625	71149.2	67768.6	62512.9	90540.9	105111	59862.6	98449.7	96434.2	92847.3
neg_14049	-	0.915017	-	-	72735.4	77410.5	78140.2	100243	102017	5865.93	69726.5	99091.1	106690	92709.6	85622.6	95330.4	103443	94903.6	108255	89133.5	122205	102715
neg_14063	-	0.915017	-	-	146612	176785	159412	115200	138357	143306	176488	221927	189452	184103	176605	148543	154221	142690	165980	154872	180470	127093
neg_260	-	0.915017	-	-	194400	177750	119826	294219	274158	106049	170671	210038	206977	191679	185010	179028	240170	261166	182067	360426	194742	202449
neg_83	-	0.915017	-	-	182142	130211	144332	299782	233282	103104	154413	203961	223967	188910	168314	173298	251464	258783	227165	289403	283000	198969
neg_77	-	0.915017	-	-	124359	108321	109212	155776	166805	81682.9	126267	101723	205086	142918	128839	138595	145110	156181	131758	133958	183664	119987
neg_2799	-	0.915017	-	-	376923	475200	531145	173648	171660	532964	490480	532579	336867	402316	401716	249338	179057	192809	231633	119712	221305	129823
neg_2812	-	0.915017	-	-	119615	113971	134502	132756	141987	74857	164573	172180	185331	171159	157691	162551	127834	152073	138148	68559.5	164862	115525
neg_14056	-	0.915017	-	-	13201.5	3257.89	0	48358.8	14387.9	2.77552	4569.23	15779.7	9773.96	9866.6	8755.08	9343.56	9077.17	22917.2	1863.68	5481.49	8290.52	6832.99
neg_14072	-	0.915017	-	-	19801.8	22945.1	13983.7	18220.7	25755.7	18103.9	31435.4	20444.3	30987.4	24169.2	24257.3	13809.9	19474.6	28168.3	23410.2	5660.55	24512.1	15622
neg_14078	-	0.915017	-	-	8783.13	3860.14	8876.55	14203.9	10594.5	6380.59	8472.93	9494.83	7038.36	8379.06	8009.64	8510.12	9505.03	9741.12	5162.14	12619.4	7748.12	12254.4
neg_2809	-	0.915017	-	-	113196	137750	130575	95360.7	86746.7	115547	162033	111456	96263.4	115213	106230	91097.7	103398	139719	96469.7	67733	125611	87456.7
neg_14040	-	0.915017	-	-	21745.3	23966.9	26361.5	30837.6	27560.6	0	14640.8	8870.81	19038.6	16688.8	12888.7	24205.1	22499.4	24912	22488.8	11755.4	34014.1	19326.5
neg_14071	-	0.915017	-	-	24913.1	45663.8	32365.5	12975.1	4960.18	28600.8	29248.1	26561.8	22535.2	22625.1	24234.6	12155.3	19815.3	21623.9	38595.6	4765.44	25949.2	8142.46
pos_17849	-	0.92305	-	-	171216	113322	118793	312934	204790	106242	129040	195555	157818	174271	148676	214669	281342	292079	240707	385492	308477	179952
pos_3475	-	0.92305	-	-	197457	153655	131264	339220	242105	121039	152914	265263	223177	226768	194382	265716	310013	319572	272491	396924	347842	213237
pos_441	-	0.92305	-	-	315355	236769	245274	535795	321474	237464	271140	401995	341524	347654	309675	375955	512700	525857	505253	700847	549403	282140
pos_463	-	0.92305	-	-	719894	552045	481386	1.2938e+06	856459	415779	553630	937105	789986	824183	695381	1.01601e+06	1.19999e+06	1.17445e+06	1.08571e+06	1.58955e+06	1.32903e+06	821238
pos_324	-	0.92305	-	-	260927	219969	182063	451512	318511	132578	203420	356425	311404	320506	265731	410778	432693	419419	374613	585855	501515	282060
pos_3483	-	0.92305	-	-	269284	200688	177489	471466	326224	170551	214888	361958	289726	307530	261988	363547	422293	423986	379062	551046	455193	302177
pos_444	-	0.92305	-	-	268962	202306	218976	447068	299842	176615	201677	358565	301198	316884	267045	406095	474092	474173	463502	630785	524733	277266
pos_3453	-	0.92305	-	-	305954	287511	214612	483125	358689	185835	272419	439070	390921	389247	330385	454578	457505	476097	461977	520157	540717	288580
pos_438	-	0.92305	-	-	276866	230724	217893	439409	315839	180467	254164	402321	312669	344815	296958	410107	492167	510226	437628	663379	555942	293660
pos_3471	-	0.92305	-	-	241520	165129	181580	437704	264406	158779	196227	300364	236327	256075	220604	291384	408617	406181	378673	556767	445909	255556
pos_3470	-	0.92305	-	-	310604	238643	222194	548060	364604	179521	234729	405810	320595	357124	301692	467363	537401	542523	490554	705437	622277	326215
pos_270	-	0.92305	-	-	572362	527686	388936	879766	732743	332680	500121	840759	727961	734629	621335	869677	835493	898864	795016	905255	967464	610867
pos_17866	-	0.92305	-	-	433502	375370	308673	649534	532467	301466	406738	601950	518847	520682	449688	555193	592976	633515	568907	666295	660411	435751
pos_17855	-	0.92305	-	-	294320	233503	183145	536469	363653	154832	223101	382802	330006	342972	284724	435978	481804	490618	432125	584542	572801	328935
pos_3477	-	0.92305	-	-	84923.5	73412.4	60113.6	143904	102779	44407.8	57079.4	112647	90047.5	95799.5	80077	123424	129469	123877	129918	175434	119524	98593.1
pos_3454	-	0.92305	-	-	268134	219299	186747	429114	296171	209337	219348	361658	304483	308781	270289	349635	442883	429817	428772	590561	490036	275228
pos_17860	-	0.92305	-	-	147415	140375	108382	202006	190380	95931.2	144166	213222	195091	188154	161261	200138	192093	195128	197274	195023	234741	138299
pos_17839	-	0.92305	-	-	92758.4	81811.1	61004.4	171613	106086	43277.2	70236.5	129184	93152.9	111881	92786.7	154950	181196	180882	147425	269555	210203	97912.3
pos_273	-	0.92305	-	-	578868	553710	355005	944470	731618	309537	458563	924760	736247	760950	643462	924230	868469	878386	818361	1.01201e+06	1.02657e+06	607027
pos_3456	-	0.92305	-	-	353272	308767	265549	561512	409826	220707	314035	504277	420235	439200	370335	518251	547765	579200	523874	670328	611693	353732
pos_3488	-	0.92305	-	-	622864	547150	443185	949848	781163	392974	565346	891928	738905	762847	649442	855211	879039	955882	815256	980292	1.00367e+06	640092
pos_17833	-	0.92305	-	-	106759	113956	58800.9	154907	133809	72321.3	63236.2	180586	177854	151302	128062	183533	139799	127290	143624	152809	174871	100399
pos_17854	-	0.92305	-	-	297249	327785	250458	348280	360980	198744	333851	495174	418406	417327	363051	421879	358599	401635	406989	299041	442080	243249
pos_17850	-	0.92305	-	-	107288	88362.7	70683.3	190693	125382	61321.5	86803.7	141386	131396	127411	108378	150057	192634	191968	184283	247836	219095	119986
pos_17841	-	0.92305	-	-	122038	75607	101747	221990	137809	73037.5	108021	129225	119390	131448	112349	169155	241403	238921	214093	343656	283822	126524
pos_847	-	0.92305	-	-	616021	588955	487092	845984	745934	412142	653695	954835	837787	837494	719148	903661	832426	893414	829907	866283	995961	576566
pos_459	-	0.92305	-	-	269546	205945	214591	475115	277228	174849	223442	366611	295299	313434	272288	368385	452421	455109	414987	614230	530907	246870
pos_3474	-	0.92305	-	-	261190	194923	175451	470422	312770	152384	197728	335195	273270	289925	245073	353508	422454	430410	377226	561538	456200	286897
pos_271	-	0.92305	-	-	796714	849523	606692	1.05449e+06	956881	515983	844198	1.31575e+06	1.17384e+06	1.12131e+06	976425	1.15147e+06	1.02011e+06	1.13625e+06	1.0669e+06	988180	1.18374e+06	725480
pos_464	-	0.92305	-	-	249896	219514	165207	411892	320414	132452	181282	364772	285544	314977	260291	428311	392444	395625	404417	442651	429183	290342
pos_17864	-	0.92305	-	-	51648.9	36761.6	49576.9	86226.8	52629.5	33049.7	23832	65331	47456.7	56379	46098.1	88896.5	89209.7	65439.9	112653	138158	64536.4	65261.8
pos_17859	-	0.92305	-	-	42122.7	35821.5	28950.8	66552.6	47439.6	31849.1	40732.8	58662.1	50418.9	50039.9	44234.8	50345.9	57219.1	58858.4	50321.1	74062.8	61341.1	41512.2
pos_287	-	0.92305	-	-	269345	245968	187717	434035	319891	159114	253762	412179	347196	365640	307403	449424	452175	451434	376709	612819	538195	281717
pos_3452	-	0.92305	-	-	210338	146403	166992	369222	234841	134232	170931	271800	223892	236930	202459	281098	373716	388950	349185	506366	401768	222310
pos_843	-	0.92305	-	-	563426	648393	499507	640003	670189	359037	630791	1.00207e+06	837394	823043	719855	821920	657533	717214	806341	551450	766816	445842
pos_4028	-	0.92305	-	-	47152.4	43005.4	29543.1	93345.8	45756.2	24111.7	35696.7	78733.5	51788.2	62885.4	52861.9	85323.2	99826.2	102387	74348	140875	136761	44759.3
pos_3447	-	0.92305	-	-	113195	131841	79314.9	163211	109812	81797.4	103870	169044	151794	149264	127604	172350	167100	190167	144886	188500	205916	106029
pos_3486	-	0.92305	-	-	348744	384796	263018	435244	424183	236476	369702	578870	492666	492567	420503	529031	448858	480859	472753	436012	527749	326918
pos_389	-	0.92305	-	-	205771	260565	137666	284471	224292	121863	219717	408523	330101	328916	281515	357321	295850	333005	291018	280692	377259	197278
pos_3473	-	0.92305	-	-	347029	361185	259798	472304	421506	220349	342294	535870	477971	466986	403492	511807	463418	512217	462750	491123	545213	305786
pos_353	-	0.92305	-	-	215585	239262	150032	343269	219726	125633	188952	437561	343812	336175	293657	374376	351966	322226	333924	437232	442916	223529
pos_3448	-	0.92305	-	-	184866	156772	134301	319545	206274	107438	164636	283604	241747	239661	207053	268655	318181	328733	243507	468960	373575	176129
pos_460	-	0.92305	-	-	341003	315042	239344	559622	392777	198229	278418	503971	408709	427813	368793	520153	532081	560403	524753	631184	611387	332679
pos_23	-	0.92305	-	-	215239	237255	113918	354676	228177	142169	150130	354148	338761	324292	268560	454129	356144	387842	323582	384829	472087	212381
pos_274	-	0.92305	-	-	176427	215973	114729	248273	188407	114752	146129	357903	255074	265183	226790	301625	242511	283292	230600	238488	306681	153496
pos_17845	-	0.92305	-	-	35906.3	24540.9	29714.4	71282.8	35113.5	18880.1	17332	50784.7	40289.5	42343.4	34392.5	60967.6	62129.5	49847.2	63875.9	105208	54264.2	37452
pos_328	-	0.92305	-	-	570167	635184	430084	729874	686440	369252	560441	959555	799634	801289	684317	885527	730894	792361	780592	693669	861598	526251
pos_331	-	0.92305	-	-	275654	210709	221040	489441	281552	175528	245120	377396	304853	331913	285788	400282	487072	493908	450896	619240	601110	270206
pos_17840	-	0.92305	-	-	126666	136349	80740.8	180645	151318	84277.2	97974.2	225100	167746	177315	151470	218439	189170	204099	178936	208003	225293	129517
pos_17838	-	0.92305	-	-	80635	32332.4	83410.4	157010	78513.8	51908.2	92459.1	45071.5	68609.4	68522.4	62019.4	67949.5	152304	167781	128664	218932	168029	78114.3
pos_17847	-	0.92305	-	-	36905.7	32860	35868.8	55886.6	40962.6	18950.4	8664.81	41757.1	31056.8	37064.3	29459.6	66778.4	60016.2	41017	77606.9	84518.3	47425.4	49513.3
pos_17861	-	0.92305	-	-	2213.13	0	0	8236.86	2828.81	0	0	1739.75	1966.04	1907.06	1267.54	3922.45	5413.17	4978.08	2990.14	8848.4	4884.19	5365.03
pos_17853	-	0.92305	-	-	109417	134552	92750.1	118883	132117	68782.9	133278	190111	161903	160232	140720	155635	134513	154425	134549	111714	169642	102235
pos_17836	-	0.92305	-	-	81884.9	100785	46154.5	131130	82459.9	48894.7	67545.2	166873	124416	130038	107258	161318	125689	120646	104958	162707	159200	80933
pos_17863	-	0.92305	-	-	90942.9	81974.7	67223.1	139907	117385	48224.3	76620.7	143793	116626	119647	100719	141548	132518	131102	143193	169959	118624	99709.4
pos_17842	-	0.92305	-	-	158416	216553	148898	141196	166534	118899	217613	292316	237166	233193	214035	185679	149033	186903	184713	87341	184484	101724
pos_3472	-	0.92305	-	-	51105.9	22280.5	11463.5	153576	54649.8	13560	19099.9	50894.8	68446.3	62902.8	43118.8	113170	97598.4	91279.5	98186.6	113799	103237	81489.7
pos_386	-	0.92305	-	-	221997	300331	143979	252028	275991	137656	253698	461657	386813	369269	319102	374909	266352	317560	290240	182226	345668	196065
pos_17857	-	0.92305	-	-	83489.4	88394.1	63027.4	104750	104395	56880.1	88475.1	136260	104453	112472	96317.6	120698	98642.1	100002	111959	110665	99833.8	70751.3
pos_17830	-	0.92305	-	-	53046.9	75062.5	38772.9	65446.6	54898	31054.2	51201.6	98982.6	105605	87374.1	74186.9	93707	59454.7	70092	69045.3	48915.3	69724.7	39496.2
pos_17851	-	0.92305	-	-	69244.2	83459.8	59365	63687.6	63729.8	75978.8	80077.1	132897	78213.6	99398.4	87553.3	106406	73507	77453.5	107687	52213.7	75403.5	54777.6
pos_17831	-	0.92305	-	-	47908.3	55666	27463	60979.9	54806.8	40625.8	35795.1	102052	76709.2	71139.6	62786.5	70001.8	60738.4	68909.9	69761.4	55355.3	73451.3	36214.3
pos_1029	-	0.92305	-	-	53510.3	72026.8	43698.5	53170.7	57968.4	40686.9	63591.6	114107	90082.8	85792.7	76089	75389.3	54669.9	56146	61844.4	23679	86879.3	44800.6
pos_17848	-	0.92305	-	-	57141.6	57587	34013.3	97068.4	69598.1	27441.4	36218.4	93596.6	71067.6	74378.1	60587.7	96629.7	78216.6	71428.2	79900.2	102651	77773.7	59329.8
pos_17856	-	0.92305	-	-	4214.79	3297.01	1753.29	7444.26	6319.32	2260.06	3464.12	4915.67	5872.09	4871.88	4636.59	5235.65	7807.29	7366.65	6969.24	9527.81	10755.6	4417.18
pos_17829	-	0.92305	-	-	35875.4	28679.6	25115.2	79514.4	30376.2	15691.6	6162.7	51005.6	37369.2	37912.8	32338.9	57113.8	60324.1	57589.6	48207.6	115653	37337.8	42832.8
pos_17846	-	0.92305	-	-	100917	120295	70647.7	134195	121747	57702.3	97487.1	175106	139675	144538	121982	165883	130600	128856	152412	132792	140676	98264.9
pos_17828	-	0.92305	-	-	47125.8	48258.8	22111	86648	48454	30157.3	21096.6	80163.3	52188.3	60929.8	50138.2	90271.2	70458.2	73931.6	60022.2	73664.1	90566.6	54106.3
pos_286	-	0.92305	-	-	170971	244989	125805	200621	167931	115511	230697	361980	323294	304281	263078	301154	204619	232602	237126	162760	255266	135341
pos_17843	-	0.92305	-	-	156744	186311	111794	202422	186678	96516.2	140097	259585	243145	227762	192762	268221	195027	201659	217592	194952	219846	141087
neg_2790	-	0.9396	-	-	573968	564557	504472	738468	648838	413502	534235	736681	661201	648342	606980	661254	690092	655974	634333	760788	723224	676140
neg_251	-	0.9396	-	-	443744	410876	323558	661968	561022	261294	325676	531017	549820	490572	449876	555775	612091	585510	539358	739638	568034	627913
neg_2789	-	0.9396	-	-	211412	185659	133020	379089	248214	111076	104667	286454	212650	222114	201585	284684	338539	273993	261116	540263	275988	341333
neg_5	-	0.9396	-	-	1.27709e+06	1.32669e+06	1.27007e+06	1.39204e+06	1.29325e+06	1.10339e+06	1.34811e+06	1.74827e+06	1.5264e+06	1.5029e+06	1.41005e+06	1.38882e+06	1.42105e+06	1.36453e+06	1.44377e+06	1.47057e+06	1.49302e+06	1.33336e+06
neg_14043	-	0.9396	-	-	42297.5	38524.3	36702.8	57654	48546.9	30059.6	33040.3	50589.3	41623.1	44809.4	40802.6	53985	54993.2	51568.2	46634.3	67145.3	58175.4	51443.1
neg_632	-	0.9396	-	-	215591	201700	166906	300561	244289	164501	158446	260397	213396	228278	205436	280871	276057	242599	220913	376493	272366	267912
neg_14005	-	0.9396	-	-	166103	160584	107049	264743	201812	96324.5	93527.6	238309	167019	181013	165929	225194	235237	178827	185192	396442	192501	223223
neg_14045	-	0.9396	-	-	60097.1	34985.5	23350.4	122394	96811.8	22943.9	25027.4	71260.7	71561.9	74708.5	53005.7	130984	103455	85455.5	117921	89701	100969	123226
neg_1	-	0.9396	-	-	605426	621016	530406	757922	705029	412756	534218	781382	698999	695854	642153	768818	743604	712769	647724	838523	774291	744712
neg_2793	-	0.9396	-	-	305304	293500	268222	360916	328524	275360	251259	376096	332348	333245	302678	373275	349353	320132	318621	387441	376859	343711
neg_2769	-	0.9396	-	-	408734	510798	561073	230623	205992	535184	561941	631649	425607	489704	471019	339620	258640	244511	338252	219653	286403	204383
neg_247	-	0.9396	-	-	385787	375968	373918	434516	418626	325903	401954	514966	515960	475324	436660	468416	439327	433670	427532	467982	465516	401936
neg_14036	-	0.9396	-	-	234997	209632	176022	330227	278576	180528	178835	273685	275197	258729	232152	307199	298485	278640	264471	362340	286861	300114
neg_2791	-	0.9396	-	-	202613	198634	201586	269581	174705	168556	169795	238953	160609	212857	191065	282072	274264	218324	174353	467693	280839	230108
neg_3038	-	0.9396	-	-	512736	566495	555250	522815	510750	408370	604855	697120	641156	618004	586921	528887	537838	544103	594621	465944	581531	502990
neg_253	-	0.9396	-	-	399077	391940	333477	527489	424789	317692	302569	507667	414018	436748	393560	522739	494575	422334	421285	659026	486173	484058
neg_4	-	0.9396	-	-	829422	1.08759e+06	986179	431474	451331	1.19053e+06	1.1276e+06	1.20205e+06	678425	930330	898524	713244	500633	456771	639055	474337	527646	405359
neg_14038	-	0.9396	-	-	419560	440105	430297	440147	439360	347890	455086	576655	504849	495446	469244	445192	445826	431184	448302	435190	503427	411028
neg_14039	-	0.9396	-	-	156582	166193	122080	226746	152653	115239	92533.1	219922	142120	174108	154285	241857	233224	179211	169618	379524	216964	220806
neg_245	-	0.9396	-	-	2.17092e+06	2.93653e+06	2.76015e+06	1.30345e+06	1.43852e+06	2.41596e+06	3.04138e+06	3.16171e+06	2.19711e+06	2.50139e+06	2.41768e+06	1.60535e+06	1.35089e+06	1.36695e+06	1.60932e+06	1.30458e+06	1.44959e+06	1.024e+06
neg_14042	-	0.9396	-	-	91065.9	91635	75937.1	126391	117947	43419.1	85904.1	114691	108721	103052	97213.7	102893	119959	112854	110007	128038	132016	116880
neg_635	-	0.9396	-	-	132090	160337	100627	204140	122870	72478.4	82404.6	201473	114522	149609	136577	200036	206370	137975	110409	424799	157866	200799
neg_14033	-	0.9396	-	-	209812	211388	148024	318998	233744	136908	111024	301030	207351	227603	205112	291008	293336	224980	227744	453178	249739	311040
neg_14030	-	0.9396	-	-	193622	207272	129355	296242	214522	120717	103524	273867	210317	216358	192985	277726	269709	235082	220042	411102	202893	279424
neg_14031	-	0.9396	-	-	33790.1	40232.9	25232.4	47737.2	32610.2	23137.8	19014.5	55146.8	30173.4	40637.4	36542.9	58215.1	52708.2	34063.6	25093.9	110952	45745.4	47686.2
neg_2770	-	0.9396	-	-	180431	195203	79045	352422	180734	94751.8	79412.2	261359	153189	185977	172991	249948	269868	183183	172316	523535	197164	273144
neg_2787	-	0.9396	-	-	241787	239649	169948	373220	277188	148930	134030	355227	238255	284136	235300	409033	356220	306869	268269	507895	326276	371792
neg_14035	-	0.9396	-	-	104047	108874	102258	115221	119808	74072	107327	149205	129276	124575	117946	112494	120085	109651	114913	127736	133289	114835
neg_246	-	0.9396	-	-	212361	212409	89532.1	394976	216991	147901	65159.8	322367	185746	217275	194947	295827	298973	217136	193972	557311	244818	281628
neg_241	-	0.9396	-	-	198728	151960	138162	399735	203474	100312	137002	198852	221120	193015	170839	215088	258597	214718	151104	406205	243414	277542
neg_14013	-	0.9396	-	-	27503.5	31540.5	0	75367.9	15870.9	14738.5	0	50810.1	6075.25	17901.6	22148.1	14721.2	39557.5	19887.9	17012.1	104177	9739.65	46970.5
neg_633	-	0.9396	-	-	293887	334714	308471	243540	248842	333868	333987	423706	292469	330415	319612	271499	245832	242845	281882	241500	242706	220226
neg_14007	-	0.9396	-	-	146250	149290	103441	231361	153319	93837.9	92290	190718	147307	157344	143478	199061	200060	187877	160432	330016	147236	174741
neg_14025	-	0.9396	-	-	236839	217632	160258	374170	252962	179174	133448	331709	243827	260407	237036	332643	336450	297546	263509	516235	262764	342197
neg_634	-	0.9396	-	-	117564	146238	76819.4	215291	99630.3	49839.1	50210.8	185596	98794.6	126545	123191	171578	186985	113458	86083.2	412703	141544	181140
neg_14014	-	0.9396	-	-	12783	11273.5	0	42598.6	10043	0	0	0	13083.8	9277.65	5072.28	24026.8	10596.9	0	0	7696.18	22448.2	22840
neg_19	-	0.9396	-	-	791167	1.06123e+06	1.0472e+06	431661	459778	955966	1.17861e+06	1.16627e+06	782943	902895	899292	483758	411081	401138	544788	404175	417954	287349
neg_2792	-	0.9396	-	-	82302.1	86863.3	72676.6	109130	96226	46615.1	81188.1	118427	100245	97394.3	93496.1	89717.4	100881	97750	95511.5	108782	106658	95701.3
neg_14028	-	0.9396	-	-	48025.2	68259.7	20395.7	108342	43128.5	0	17303.3	70216.9	35200.9	40793.1	47948.4	40451.3	77637	56001.1	27892.8	186306	33907.2	84077.7
neg_14016	-	0.9396	-	-	104419	120643	54914.8	175101	109831	61602.9	49985.9	142839	80540.8	118826	95654.9	201940	158761	114373	81495.5	293352	133195	171391
neg_14029	-	0.9396	-	-	68032.2	49821.3	43148.6	101144	103141	42905.8	36517.7	91500.3	68650	71832.8	65052.7	90663.1	88544.4	77981	60211.4	143896	71898.5	88734.9
neg_14020	-	0.9396	-	-	49119	63600.4	16275.2	90132.9	48840.9	26745.6	14050.9	69707.8	26114.4	40899.8	43302.7	53726.1	73127.3	35933.5	51015.2	150174	44492.1	84021.9
neg_2786	-	0.9396	-	-	77852	71604.3	31506.4	143908	100464	41777	26045.3	86709.5	68169.5	59294.3	58054.9	56253.1	91013.5	79350.9	73183.5	156279	44285.2	101969
neg_2763	-	0.9396	-	-	73638.5	64748.1	35768.3	177405	66245.7	24025.6	23412.3	83441.9	67898	63952.1	59481.6	81056.3	111140	62650.7	54085.9	276552	53127.8	109286
neg_637	-	0.9396	-	-	20668.5	18682.3	12230	34628.3	16407.4	21394.7	18732.7	66509.8	17780.5	35717.3	33001.5	39846.3	32607.7	19914.8	7295.67	72901.1	32093.2	30833.8
neg_14018	-	0.9396	-	-	47233.4	54665.1	53067.1	74841.6	35678.5	17914.7	36202.9	57137.3	32852.2	48649.5	44337.9	68405.4	71987.4	40420	23094.3	153495	66116.3	76811.7
neg_2794	-	0.9396	-	-	12411.3	9828.98	1881.73	26557	16896.9	6891.79	4216.13	14701.4	9428.56	13192.5	9305.51	24423.9	16427.8	12297.4	17648.4	17054.2	12916	22223
neg_14017	-	0.9396	-	-	20567.6	35736.6	8793.54	31999.2	8923.24	17385.2	5539.09	52400.5	16570	22615.6	24231.6	15953	24748	14630.3	7.76888	68397	12701.7	28003.4
neg_14044	-	0.9396	-	-	4896.02	4063.92	2932.92	7397.2	6417.2	3668.84	5059.9	9471.6	7958.76	7159.1	7234.14	6146.13	6658.92	6494.12	5163.26	8619.93	6902.79	6114.48
neg_14019	-	0.9396	-	-	12730.1	40483.6	1707.37	15208.3	4299.1	1952.29	3792.98	39411.6	10693.9	14750	22277.5	5101.58	15192.9	567.376	725.272	60131.3	6420	8120.74
neg_28	-	0.9396	-	-	339537	555579	472187	105438	133920	430559	519359	558183	286635	389812	393148	195071	128090	99637.5	184375	119668	140134	96637.2
neg_2760	-	0.9396	-	-	50705.1	49758.8	29817.4	80202.7	60162.2	33584.3	17973.9	68878.8	35769	48278.5	43852.2	70492.4	65209.9	64872.7	60569.4	99531.3	59830.5	41245.4
neg_2764	-	0.9396	-	-	59624.1	57928.7	28511.3	142629	48006.1	21045.6	11598.8	123027	34428.7	66527.4	56781.9	97054.9	77587.8	55092.7	52154.7	153188	73524.9	53979.1
neg_14034	-	0.9396	-	-	62280.7	76173.9	70119.1	66957.1	56124.2	42029.4	64170	85611.5	83864.5	75327.3	72198.2	67663.2	71611.1	77557.9	66694.6	67418.5	83969.6	62414.9
neg_14023	-	0.9396	-	-	42424.5	64210.8	11322.4	92669.1	36865.2	7054.84	8462.36	92539.2	31114.9	41149	51658.4	32479.5	73193	33724.1	16750	201938	44724.6	68828.3
neg_2774	-	0.9396	-	-	40941.9	35856.6	26400.4	86522.6	23991.9	31938	7113.96	89115.1	39219	43404.1	39589.8	38168.3	58368.4	27981.9	15560.4	139448	19905.1	88946.9
neg_2759	-	0.9396	-	-	48255.4	55851.6	25623.8	60457.3	57380	41964.4	29077.4	48039.5	13233.3	38278.7	33038.8	62764.7	74356.5	68356.3	62332.7	74537.3	77827.8	88728.4
pos_17823	-	0.947633	-	-	19101.2	13721.7	17184.6	31011.7	20912.1	12675.7	8289.91	24299.5	17034.3	20641.2	16990.1	32941.1	33123.1	23989	45232.5	47580.7	24429.5	24383.7
pos_3438	-	0.947633	-	-	192303	113627	158118	339896	196471	153404	162976	203321	186196	180990	166251	171467	322413	330484	299960	488050	300274	193298
pos_17812	-	0.947633	-	-	248025	299780	212364	298014	265485	164481	301692	442670	381811	369222	322661	350716	284935	299468	348117	239966	351100	186023
pos_17825	-	0.947633	-	-	13744.9	13895.4	12565.5	13116.7	13974.7	15172.3	14334.6	22264.4	15384.3	17514.1	15293.4	18072.9	13220.9	12365.7	16155.1	13427.7	16268.4	7887.43
pos_1030	-	0.947633	-	-	606813	648987	559055	603587	636194	586244	689324	989415	762702	784888	703651	698111	614303	667607	681555	529943	791229	401181
pos_278	-	0.947633	-	-	1.55365e+06	1.7378e+06	1.55336e+06	1.24142e+06	1.47752e+06	1.75815e+06	1.84708e+06	2.47248e+06	1.91917e+06	1.98806e+06	1.80872e+06	1.71351e+06	1.377e+06	1.46408e+06	1.79591e+06	1.10264e+06	1.69969e+06	822671
pos_1031	-	0.947633	-	-	308677	339022	310153	254790	296803	342617	371562	501483	392992	395774	362148	317059	270909	303282	324144	197243	355724	174151
pos_17820	-	0.947633	-	-	51593.9	45213.5	41701.8	92160.9	52100.4	26793.1	39513.7	100953	60710.8	73812.8	59002.6	94073.9	110292	103218	124720	142126	104741	76656.7
pos_3440	-	0.947633	-	-	80845.1	78683.1	59402.7	88313.7	96766.6	81059.6	96796.1	113270	98633.6	107476	95594.1	121205	101483	98003.7	117966	98884.4	109005	83556.3
pos_17824	-	0.947633	-	-	113768	51016.8	40948.4	267679	167563	41632.1	50259.4	102696	92709.4	99642.9	71802.7	152907	135925	138140	119964	151142	127391	142990
pos_4031	-	0.947633	-	-	21996.4	16323.3	12421.7	39443.6	27126.3	14666.9	13947.7	43679.1	32985.1	33701.1	26344.1	44192.8	29784.1	26202.1	27613.1	39285.1	26776.8	29043.2
pos_4029	-	0.947633	-	-	1852	2859.92	2568.97	923.266	489.813	2418.04	3238.12	4581.28	2978.39	4463.93	4540.44	7057.91	1669.71	1377.74	2173.79	1069	1390.92	2337.09
pos_4030	-	0.947633	-	-	153880	162632	138376	163452	165585	139356	157607	239431	182987	191315	170092	185235	166079	179776	179470	155199	196493	119457
pos_48	-	0.947633	-	-	1.00965e+06	1.11926e+06	975645	867790	990248	1.09532e+06	1.13477e+06	1.59945e+06	1.24491e+06	1.27445e+06	1.15793e+06	1.11869e+06	931896	999568	1.15433e+06	762365	1.15591e+06	587307
pos_17826	-	0.947633	-	-	31413.9	9614.84	7250.52	93285.3	38176.5	8742.48	9711.24	25872.7	24664.7	23845.1	16981.3	35131.6	35856.3	33186.6	30529.1	47790.2	28975.5	38800.2
pos_4033	-	0.947633	-	-	20289.9	12591.1	14863.4	32924.3	22025	19045.5	18246.4	47811.2	27546.3	30128.8	27714.8	26911.5	39845.1	38119.6	44156.6	54741.6	35907.9	26299.6
pos_17821	-	0.947633	-	-	92907.1	105354	92383.1	76107.5	91385	99305.8	115470	149348	121207	123305	110067	107195	83113.5	90727.3	104352	70108	97384.5	52995.2
pos_276	-	0.947633	-	-	794785	930472	852116	506646	609114	1.07558e+06	982396	1.20589e+06	908857	955887	891108	726399	577685	618803	787190	396968	769018	316448
pos_17818	-	0.947633	-	-	78783.9	94845.7	86423.1	57929.2	70216.3	84505.4	101504	140251	102880	106482	98355	81294.6	71241.1	72741.9	89310.2	57328.5	95773.1	41051.5
pos_17798	-	0.947633	-	-	278588	319999	308582	181780	236401	346179	383725	448244	335285	355772	329526	255832	207995	238460	286265	130173	275190	109888
pos_333	-	0.947633	-	-	497419	628796	619340	191330	336654	710977	662232	850715	599902	631504	594381	413169	305456	309692	533822	191244	367657	124867
pos_17815	-	0.947633	-	-	7310.07	2994.13	7223.3	17574.3	5020.94	3737.69	0	6176.11	3614.42	6154.46	4085.88	14827.3	18029.7	11931.1	13496.8	35374.9	15215	14130.7
pos_385	-	0.947633	-	-	123916	54203.8	18328.3	493633	1497.26	51915.4	1725.73	14117.4	29875.2	28320.5	15951	67563.6	246387	223559	183628	589224	156321	79203
pos_17819	-	0.947633	-	-	2062.77	0	0	8992.4	1321.44	0	0	0	1367.79	1122.52	341.947	3122.31	7684.2	5217.56	4932.65	20976.1	3998.76	3295.9
pos_277	-	0.947633	-	-	477960	580929	590644	156224	300116	761884	615941	720087	531915	569106	539055	408483	278313	268607	547557	140564	338683	96151.4
pos_17817	-	0.947633	-	-	19540.3	0	0	93270.7	4431.01	0	0	2414.85	17973.3	15561	7201.7	41855.8	92737.2	86282.5	43144.3	180831	67781.5	85646.1
pos_336	-	0.947633	-	-	394079	469401	496019	129261	184217	691496	533674	583224	415281	446207	434269	252649	185492	202494	397054	62581.5	233940	31388.4
neg_125	-	0.962517	-	-	1.04753e+06	1.28385e+06	1.17239e+06	760505	850894	1.17e+06	1.299e+06	1.50695e+06	1.06357e+06	1.21884e+06	1.17993e+06	1.00582e+06	854080	860147	949582	744984	987218	728467
neg_2750	-	0.962517	-	-	76515	80991.1	56765.2	112706	90923.8	41189.1	49405.5	123732	81036.8	94054	77895.9	122042	128573	125526	127475	129856	131734	128271
neg_640	-	0.962517	-	-	269360	295322	261054	233818	278240	278367	257679	359874	283022	295846	278249	282810	252548	248042	259383	236191	291682	227439
neg_21	-	0.962517	-	-	1.11878e+06	1.333e+06	1.18219e+06	880957	994003	1.20376e+06	1.24987e+06	1.54381e+06	1.09107e+06	1.24304e+06	1.18446e+06	1.08741e+06	958984	957718	1.01032e+06	848958	1.15516e+06	822766
neg_218	-	0.962517	-	-	1.4066e+06	1.64634e+06	1.49272e+06	1.11541e+06	1.28537e+06	1.49314e+06	1.53015e+06	1.96987e+06	1.38828e+06	1.56505e+06	1.51116e+06	1.3719e+06	1.23153e+06	1.26675e+06	1.29278e+06	1.08006e+06	1.48091e+06	1.03713e+06
neg_2753	-	0.962517	-	-	441966	498533	431476	394617	447887	437319	453370	581444	448894	481186	456148	441036	414538	411874	430942	381882	471100	376891
neg_2746	-	0.962517	-	-	571608	662651	586704	484166	556610	567911	649517	799868	603901	652500	621887	556712	515708	535502	540491	455551	592956	454039
neg_2622	-	0.962517	-	-	1.81372e+06	2.24449e+06	2.12665e+06	1.24446e+06	1.32438e+06	2.1286e+06	2.39431e+06	2.62527e+06	1.76429e+06	2.06522e+06	1.98625e+06	1.47702e+06	1.28864e+06	1.25246e+06	1.50472e+06	1.20025e+06	1.43756e+06	1.04823e+06
neg_227	-	0.962517	-	-	847608	989977	883849	663970	771762	928480	925114	1.15312e+06	828719	938766	902736	848111	755008	752787	829682	647854	900546	644171
neg_13987	-	0.962517	-	-	771420	877992	858602	609095	666248	845162	911416	1.07225e+06	826395	891281	840150	755063	642536	603227	703893	633054	730203	542304
neg_2730	-	0.962517	-	-	397058	464256	431875	280203	324027	484927	490157	550192	389906	456324	434458	395040	315797	319888	339342	289513	369424	260817
neg_2721	-	0.962517	-	-	766599	914275	826451	598019	619813	874435	905929	1.0586e+06	789323	871489	827536	732105	616390	566280	692267	615034	691883	516486
neg_645	-	0.962517	-	-	797990	1.06659e+06	984972	491365	521901	925121	1.15925e+06	1.15298e+06	801820	934833	907657	625289	532985	518898	650511	500509	564248	430759
neg_2748	-	0.962517	-	-	2.7117e+06	3.08337e+06	2.79045e+06	2.34542e+06	2.64649e+06	2.69276e+06	3.00352e+06	3.74602e+06	2.8794e+06	3.07797e+06	2.92893e+06	2.68292e+06	2.48286e+06	2.52915e+06	2.60298e+06	2.22097e+06	2.86208e+06	2.1991e+06
neg_2751	-	0.962517	-	-	831966	928849	820667	756321	855972	798022	830022	1.11104e+06	863275	907684	865309	826400	787761	799451	815968	713456	914864	695069
neg_129	-	0.962517	-	-	1.80238e+06	2.06272e+06	1.83285e+06	1.51246e+06	1.76957e+06	1.8343e+06	1.99979e+06	2.49445e+06	1.87142e+06	2.0471e+06	1.94271e+06	1.82272e+06	1.657e+06	1.69964e+06	1.73842e+06	1.48307e+06	1.92206e+06	1.44182e+06
neg_2722	-	0.962517	-	-	893009	1.0759e+06	999286	673131	733289	983441	1.10149e+06	1.24869e+06	897297	1.02093e+06	982401	836256	720989	728368	806977	662336	836596	570670
neg_20	-	0.962517	-	-	1.85402e+06	2.34054e+06	2.23664e+06	1.12582e+06	1.28866e+06	2.27847e+06	2.35588e+06	2.65127e+06	1.73448e+06	2.08963e+06	2.02163e+06	1.61688e+06	1.33151e+06	1.28611e+06	1.62374e+06	1.17459e+06	1.48239e+06	1.09073e+06
neg_120	-	0.962517	-	-	1.1757e+06	1.4814e+06	1.39184e+06	778568	861209	1.36547e+06	1.55861e+06	1.75987e+06	1.19316e+06	1.37982e+06	1.32187e+06	1.00764e+06	796040	781742	935936	794966	875978	591576
neg_14003	-	0.962517	-	-	22397.1	10071.1	11152.2	46237.8	32470.2	12054.4	7901.03	13335.3	18441.6	15603.3	12250	22735.3	31503.3	31468.6	25940.4	36935.6	32514.9	30657.2
neg_641	-	0.962517	-	-	1.81184e+06	2.11399e+06	1.85277e+06	1.55023e+06	1.77347e+06	1.76873e+06	1.98622e+06	2.50143e+06	1.90068e+06	2.03657e+06	1.94824e+06	1.75795e+06	1.65109e+06	1.72019e+06	1.73341e+06	1.46736e+06	1.91838e+06	1.41612e+06
neg_2749	-	0.962517	-	-	655850	737014	643581	595271	677592	625793	666938	894845	690718	727395	694549	657078	627405	645675	643961	563858	720186	563343
neg_3	-	0.962517	-	-	1.26722e+06	1.56885e+06	1.43772e+06	829006	905128	1.59541e+06	1.57629e+06	1.87967e+06	1.23786e+06	1.46403e+06	1.40202e+06	1.16232e+06	947173	888152	1.13892e+06	838356	1.06271e+06	807727
neg_638	-	0.962517	-	-	145385	120186	92179.5	258469	168498	87590.1	75517.9	198534	181521	178948	140653	260219	292538	265342	318975	294594	284418	299359
neg_14001	-	0.962517	-	-	21043.1	10531.7	8920.88	46354.1	28438	10970.7	7565.23	12153.6	17347.5	14280.4	11282.1	20055.4	30077.9	28019.9	27461.4	34185	29694.2	31028.9
neg_2613	-	0.962517	-	-	1.23849e+06	1.51852e+06	1.45766e+06	860797	905170	1.45033e+06	1.65244e+06	1.80405e+06	1.2798e+06	1.45514e+06	1.38259e+06	1.08429e+06	907704	892973	1.03471e+06	829422	1.04519e+06	736223
neg_2629	-	0.962517	-	-	1.30747e+06	1.60448e+06	1.48821e+06	856498	959739	1.62842e+06	1.6726e+06	1.84052e+06	1.26504e+06	1.48999e+06	1.40732e+06	1.18179e+06	930613	851615	1.11129e+06	887398	1.06521e+06	737546
neg_13988	-	0.962517	-	-	87924.7	100896	98149.7	62554.3	81504.2	96519	94058.6	126186	92607	99025.7	93852.1	83250.9	72412.9	73760.2	77380.3	68597.1	87886.1	54440.7
neg_126	-	0.962517	-	-	1.24437e+06	1.51302e+06	1.4033e+06	869394	930571	1.50555e+06	1.58336e+06	1.74289e+06	1.21546e+06	1.41723e+06	1.34255e+06	1.1272e+06	879192	849749	1.02858e+06	838672	969951	709006
neg_14002	-	0.962517	-	-	19562.7	10704.9	8106.88	41180.1	28960.5	8860.99	6059.28	11741.3	18023.8	14167.7	11140.1	20846.4	30448.1	29704.6	25908.1	35280.7	29970	31377
neg_13992	-	0.962517	-	-	85738.1	96030.6	88288.8	75408.3	84401.3	84561.4	90321.1	121059	86912.3	95091.7	90410	82074.6	78841	81850.2	78996.8	68293.5	96755.9	68308.8
neg_13986	-	0.962517	-	-	110225	136555	115380	83865.8	91906.8	123419	132579	156436	110041	125395	120033	102525	88333.9	91424.9	98841.2	89872.2	94735.5	66795.5
neg_127	-	0.962517	-	-	830190	1.02699e+06	912734	587523	681028	942678	996131	1.17744e+06	828728	944501	905646	775707	663951	653212	752714	573886	784096	555845
neg_2623	-	0.962517	-	-	217339	266782	244442	149502	165535	260435	286549	316945	224335	259376	245802	209676	165236	160550	188905	154061	185658	137006
neg_13989	-	0.962517	-	-	32263	12328.7	5813.88	101497	38220.9	3454.23	4770.34	17506.7	23062.6	22772.7	13993	45751	70628.8	66216.2	47828.6	76514.5	85970.2	76614.3
neg_3043	-	0.962517	-	-	256342	338015	313879	156019	166737	307062	393451	361305	269703	310305	298319	216759	183416	186168	213405	148929	209593	158983
neg_13974	-	0.962517	-	-	42243.5	4837.39	2058.65	154640	45895.1	3786.37	1782.26	4942.76	30113.5	18000	11163.6	35161.6	108164	74647.7	70164.1	148414	89247	158349
neg_13995	-	0.962517	-	-	11537.4	0	0	47017.3	9019.04	1650.64	2772.41	9113.21	11741.5	9530.05	6734.86	14493	28149.4	15978.4	54588.5	20628.1	14181.9	35370
neg_13967	-	0.962517	-	-	273793	378978	355511	155156	161868	317453	402404	408003	257689	318459	307912	205740	181654	189862	204713	173053	205729	134911
neg_13975	-	0.962517	-	-	45014.1	36686.8	33937.2	85934.7	47635.1	20876.6	22786.2	66904.9	39169	46160.5	41054.5	55782.1	64332.6	52655.2	48322.7	69301.2	82772.9	68611
neg_642	-	0.962517	-	-	238320	276801	242361	252241	187801	232396	239633	367989	232287	274209	247495	256927	227070	211364	211558	243798	284983	183646
neg_13971	-	0.962517	-	-	271265	359667	308646	181375	180528	326108	397699	410720	289859	326707	316530	208550	168242	169006	200843	147157	193646	130557
neg_13973	-	0.962517	-	-	270649	304712	344495	162797	220119	321122	344837	383418	250355	297052	288071	209596	188230	183343	220672	189226	186389	161517
neg_13994	-	0.962517	-	-	6446.02	0	702.117	18711.8	9179.66	3636.5	0	1140.49	2753.23	1750.46	1263.82	3108.14	11095.3	9993.16	7523.5	14998.1	12197.8	10764.1
neg_124	-	0.962517	-	-	183086	313312	267496	75865.7	78018.1	180737	289809	312455	110012	206890	209428	115283	75814.4	71491.2	80845.4	58925.3	105850	61960.4
neg_3040	-	0.962517	-	-	9860.23	0	0	34542	14759.2	0	0	4506.2	7686.76	8053.3	4292.95	20020.3	21841.9	19088.4	15639.3	24922.8	22918.9	26640.3
neg_13998	-	0.962517	-	-	12040.9	10748.7	5736.85	25240.6	14750.9	3727.36	6633.81	15072.6	13843	13159.1	11073.4	17086.9	17848.5	17354	15765.4	11681.3	22186.4	22255.6
neg_121	-	0.962517	-	-	577050	806965	762693	308948	290724	715918	878491	915376	544773	688822	667048	416650	334535	306691	471639	329065	319143	246138
neg_122	-	0.962517	-	-	359966	511586	473901	172640	166517	475188	590336	578219	360148	459263	447664	308348	220812	203271	293704	196337	234293	176457
neg_13997	-	0.962517	-	-	7163.96	3658.85	2249.64	16730.7	11071.5	2109.05	1179.74	2522.11	7763.53	6233.63	3973.79	13469.2	12763.3	9438.75	9848.02	14960.4	14980.2	14589
neg_644	-	0.962517	-	-	280717	448566	362867	162905	151979	277268	415443	459799	283957	327334	333928	150136	163486	151235	220935	182014	167741	95504.8
neg_639	-	0.962517	-	-	19885.5	24010.6	10602.3	31687.2	14523.2	18604	8347.48	32134.7	27322.5	23370.3	20781.5	25676.6	35990.7	32981.6	40390.5	43550.2	31059.7	31971.6
neg_14004	-	0.962517	-	-	8455.02	9105.15	7670.51	7031.77	7614.31	10853.3	6709.69	11140	6864.6	8487.94	8075.02	9237.43	7385.13	5377.8	9649.43	6121.96	8736.94	7039.54
neg_13970	-	0.962517	-	-	137450	196388	180126	79516.3	96330.6	134891	210766	213924	132660	168893	161231	118222	76091.8	90466.4	99108.4	40093.4	98480.6	52310.1
neg_3039	-	0.962517	-	-	5534.13	5819.45	6509.72	3102.86	4416.47	7822.15	5585.48	8392.17	4093.93	6212.17	6007.97	6777.09	5512.41	5281.52	6256.94	4414.99	7022.19	4586.4
neg_2631	-	0.962517	-	-	44571.1	55583	28446.1	62693.8	63154.4	12978.2	35622.7	100163	65243.5	67116.6	57218.2	67437.1	57762.3	54825.9	58735.3	35794.8	82215.7	57239.7
neg_13996	-	0.962517	-	-	18244	17974.4	16168.1	14111.8	16579.7	26385.9	17233.3	24033.7	12723.9	18186.6	17546	18755.3	15691.9	12923.2	21776	11303.8	16493.5	15963.3
neg_2740	-	0.962517	-	-	4558.19	2125.67	0	11709.4	8955.9	0	0	0	0	393.582	0	1574.33	5816.52	3496.6	9703.37	6521.6	1432.57	7928.44
neg_13984	-	0.962517	-	-	9930.72	9853.91	8338.86	14975.6	13448.1	3037.11	3151.31	21280.4	6910.23	12386.1	10063.5	18202.6	13855.1	9573.88	8565.5	11049.3	20381.7	19705.1
neg_3042	-	0.962517	-	-	348920	577343	501585	121912	128061	415702	592189	648805	340073	459808	447515	258165	180572	192696	248263	124441	201486	135972
neg_13985	-	0.962517	-	-	23477.2	26086.3	19744	41522.6	25222.1	4811.19	13323.9	37508.5	30674.2	28687.7	25504.2	33244.1	33611	26182.5	25817.8	31759.6	53486.5	30808.8
neg_13968	-	0.962517	-	-	435545	685807	668853	175716	126529	520821	778519	681085	450084	538795	540935	245494	200908	199504	263869	172567	290054	78545.4
neg_13981	-	0.962517	-	-	112719	143342	147461	77910.6	46884.9	147997	175831	164071	132806	135011	133425	67335.6	71122.8	65646.1	82835.6	88899.4	78484.6	39748.2
neg_13990	-	0.962517	-	-	5637.61	7396.33	12729.1	5710.82	7.77638	2344.01	4977.29	12118	5149.19	8069.81	7041.62	10034.7	9766.92	9145.19	13375	11150.2	6224.02	8940.12
neg_643	-	0.962517	-	-	184915	293987	230172	88784	73280.7	238351	298663	238168	189798	214667	202056	132041	91839.4	94768	105332	95316.2	87984.4	75796.1
neg_13972	-	0.962517	-	-	3361.15	0	0	16805.8	0	0	0	8183.62	0	2045.9	2045.9	0	4923.63	0	0	7345.55	0	17272.6
pos_1033	-	0.970067	-	-	17337.9	15665.3	7671.73	38804	15660.7	8887.96	9214.91	33334.8	25211.6	27426.7	20444.8	41945.4	30298.1	27141.7	38674.5	30803.2	27841.4	27029.8
pos_17792	-	0.970067	-	-	78170	88719.6	74087	48306.6	65238.7	114498	93459.4	119644	83402.3	97413.7	89526	93148.7	71341.5	75690.4	100683	49629	90936.4	39769
pos_17788	-	0.970067	-	-	35154.5	13845.4	18603.2	77742.2	58074.6	7507.07	22346.9	20930.9	34963.7	29859.2	22781.8	41195.1	52229.2	49143.2	52638.2	69707.7	45265.5	44391.6
pos_3407	-	0.970067	-	-	847054	946420	829502	728893	858683	871770	978936	1.35866e+06	1.06417e+06	1.07683e+06	978901	905571	783652	888685	897828	634865	1.02634e+06	470540
pos_17791	-	0.970067	-	-	25757.2	10687.4	11024.4	85952.5	10248.6	10873	9917.32	47648.6	27778.5	29280	23021.2	31775.6	52087.2	33419.3	104291	48695	24506.7	49524.2
pos_4036	-	0.970067	-	-	101677	109518	95435.5	99599.8	108742	95090.6	107102	151063	121744	123120	109815	112572	101699	112177	114779	95474.7	119965	66098.6
pos_17799	-	0.970067	-	-	21450.2	9900.42	14019.7	37809.5	28530.2	16991.1	26194.7	27418.3	40880.7	33633.1	26268.5	40038.7	27619	23937.9	37907.9	24418.7	29561.3	22269
pos_17801	-	0.970067	-	-	89073.5	69898.8	51536.8	175198	101393	47340.8	56992.8	163962	108710	124891	96379.2	169897	189078	196213	197443	237026	171367	143343
pos_347	-	0.970067	-	-	672809	431356	287058	1.5303e+06	848016	267311	289566	883343	738874	767344	571210	1.15759e+06	1.11745e+06	1.23237e+06	964787	974137	1.49304e+06	922915
pos_342	-	0.970067	-	-	369408	223573	174666	1.02448e+06	218275	206048	93890.2	244944	269500	240417	180284	353332	550907	576762	652892	686665	528094	310124
pos_279	-	0.970067	-	-	745427	817977	731280	633759	753936	790180	855628	1.20495e+06	918939	954336	862537	837823	691550	758859	849582	552412	873773	423123
pos_17789	-	0.970067	-	-	58861.4	42114.3	35692.7	103351	87007.6	26141.5	35502.6	99356.2	89215.2	84417.8	63906	113597	99123.5	121164	92128.1	71893.4	148412	62020.6
pos_17793	-	0.970067	-	-	626832	711733	630476	501729	611623	678597	784733	1.02101e+06	799913	807694	741696	625117	538918	611073	689881	408979	691318	293337
pos_17797	-	0.970067	-	-	646250	419586	360150	1.20092e+06	797277	453311	363767	657028	575139	657375	495148	1.03357e+06	940991	983317	922882	1.05496e+06	960772	783030
pos_280	-	0.970067	-	-	813488	957172	851570	438920	632033	1.18775e+06	1.02944e+06	1.26533e+06	931538	983630	933231	708212	559184	605214	800513	381591	714508	294096
pos_3408	-	0.970067	-	-	104482	65304.6	51977.4	198339	147249	59538.9	100439	234528	209622	194577	154812	233716	158178	168601	154503	154934	162349	150504
pos_1034	-	0.970067	-	-	56268.8	34820.3	24284.9	125861	69462.9	26915.1	22540.5	85439.4	61741.9	67870.1	50297.5	101758	108767	107224	99299.7	141870	108960	86484.3
pos_17796	-	0.970067	-	-	60750.4	11089.2	11205.2	185908	86857.8	8691.78	17426.3	23746	36661.5	34402.4	23029.8	59775.8	101870	105951	63844.3	164029	84504	91021.9
pos_344	-	0.970067	-	-	763977	883953	835694	462766	640841	996628	959451	1.20943e+06	950482	969999	898789	760632	589655	623031	858489	391137	769292	306326
pos_3406	-	0.970067	-	-	197758	244031	222901	106943	161549	253364	247532	297406	226484	241536	223755	194722	143059	138594	241106	107550	169961	58086.1
pos_4037	-	0.970067	-	-	11201.9	0	3.8648	34127.6	18354.7	3523.14	4279.71	6790.01	12088.6	9592.65	7429.97	15212.3	21988.5	14665.8	12517.6	36042.6	25538.6	21177.9
pos_17794	-	0.970067	-	-	21312.2	23039.4	16194.5	36194.3	18700.8	12432.3	16616.4	50871.8	35698.9	35861.6	30057.7	40259.3	43476.1	50690.6	62955.7	38460.7	43366.7	21906.6
pos_17790	-	0.970067	-	-	10980.7	2648.72	2377.76	35044.8	12262.9	2569.2	6391.13	11310.7	6442.33	7973.99	6812.1	7751.83	18329.5	22423.9	20269.7	24505.8	11224.1	13223.8
pos_3405	-	0.970067	-	-	224014	277271	295773	90248.9	128960	327815	310192	368454	264637	289717	268994	215584	142731	120684	277099	86759.9	168357	60756.7
pos_17787	-	0.970067	-	-	4122	0	0	10049.8	10560.2	0	0	0	0	0	0	0	4881.08	0	0	14447.6	2888.47	7069.32
neg_648	-	0.984967	-	-	394483	379904	394388	466552	399942	331630	286938	410402	282388	340137	309772	380820	346195	358908	342776	371161	403552	254579
neg_647	-	0.984967	-	-	1.83261e+07	1.75017e+07	1.55893e+07	2.40054e+07	2.05047e+07	1.40293e+07	1.1895e+07	1.99481e+07	1.54667e+07	1.66936e+07	1.42194e+07	1.94648e+07	2.13476e+07	2.25373e+07	2.11135e+07	2.19511e+07	2.28049e+07	1.83311e+07
neg_652	-	0.984967	-	-	6.17086e+06	5.75937e+06	5.23715e+06	8.09922e+06	7.03159e+06	4.72697e+06	4.10007e+06	6.69024e+06	5.37522e+06	5.74248e+06	4.85301e+06	6.80437e+06	7.25081e+06	7.55046e+06	7.23607e+06	7.5783e+06	7.6549e+06	6.2343e+06
neg_13963	-	0.984967	-	-	30225.4	33471.8	32505.3	27144.9	26592.2	31412.6	26905.3	30060.2	21773.4	25262.7	26784.7	22312.1	19322	20120.1	22101.3	20290.2	21658.3	12440.3
neg_649	-	0.984967	-	-	422599	504544	451074	341812	386067	429499	475032	571490	405872	462746	444147	398590	363789	380757	361858	344694	437916	293721
neg_651	-	0.984967	-	-	362512	360724	366928	400114	348559	336235	280605	347045	244220	299161	274926	324773	288974	289655	292052	349473	322950	190740
neg_13953	-	0.984967	-	-	390376	474382	412138	317077	352576	395709	466623	558665	386941	446742	429751	374737	338382	353048	354041	332658	387299	264863
neg_3045	-	0.984967	-	-	41270.2	46573.5	42600.2	39453.1	37063.1	40661.3	37472.5	40183.4	28408.6	34228.1	36030.9	30847.9	25161.1	26382.8	25239.7	28854.7	27929.6	17398.6
neg_3048	-	0.984967	-	-	319030	376990	360074	246835	265321	345931	360027	454020	328537	364923	340187	317106	250983	240607	275989	242555	286206	209560
neg_646	-	0.984967	-	-	66077	48912.1	44903.4	104063	100851	31655	31766.9	52793.5	62362.2	58852.2	44366	88486.4	90199.3	86523.2	90505.3	80159.3	94489.2	99319.6
neg_650	-	0.984967	-	-	156548	197491	176115	155158	139187	114789	202271	264727	168614	194783	191292	143521	128874	119824	149491	126062	135620	113372
neg_13957	-	0.984967	-	-	22798.5	17387.3	8863.44	43816.2	37086.2	6839.25	3385.54	4782.04	15387.7	11251.1	8575.18	21449.1	28601.9	18592	56962	15666.1	20488.5	31300.9
neg_123	-	0.984967	-	-	425738	524502	493981	399338	359280	351589	492691	670440	468307	519595	484075	446943	374168	353350	389440	406848	408809	312393
neg_13955	-	0.984967	-	-	28733.5	31409.1	19571.6	45283.5	35978.3	11424.8	16117.9	45738.9	32440.3	34402.4	28613.9	43312.4	35759.8	30305.9	34604.9	27776	51159	34953.3
neg_13951	-	0.984967	-	-	95451.4	92280.5	88459	130268	99584.9	66665.2	61837.8	125492	83234.7	93524.7	79284.1	103534	103815	104047	82910.5	135086	104546	92484
neg_13958	-	0.984967	-	-	78241.3	69430.9	69915.1	98333.8	97428.9	56097.4	56984.7	98452.8	63791	78608.9	66249.9	95206.9	98960.6	98910.7	105745	103263	93611.9	93272.9
neg_13956	-	0.984967	-	-	31256.6	61410.5	32855.1	18240.9	6367.56	37409.2	1491.27	15540.3	4695.27	10133.7	5767.04	18807.9	15940.6	19394.8	14911.9	12818.1	19614.3	12963.8
neg_13954	-	0.984967	-	-	39500.1	53214.4	65426.3	44549.3	23021.2	11289.2	29485.7	63744.2	27955.1	44868.1	45115.7	58287.3	69064.9	82834.2	71807.8	89153.4	75435.1	26093.9
neg_3044	-	0.984967	-	-	3737.82	1843.01	1498.74	9447.63	5034.81	864.919	749.548	3763.52	4228.23	3115.87	2877.65	3722.16	6326.7	5881.81	5913.64	4837.38	7766.94	7233.73
neg_13962	-	0.984967	-	-	11959.6	11960	11808.3	11333.8	11806	12889.8	11101.1	12578.3	8988.95	10522.8	11538.5	9423.01	8048.71	5310.35	7392.16	9757.37	9651.19	8132.48
neg_3046	-	0.984967	-	-	6140.53	11642.5	4944.74	0	12663.9	1451.43	6800.5	19380.3	11414.2	11105.4	11779.8	6826.63	9650.15	10424.7	6291.12	4685.14	17082.7	9767.14
pos_1037	-	0.99305	-	-	52365.6	53212.4	44477.8	57542.5	60320.8	46274.4	37396.7	94729.8	76536.8	71692	58547.9	78104.5	55979.1	63769.3	58869.3	55146.8	62901.3	39208.6
pos_1043	-	0.99305	-	-	606655	677710	572747	547428	655072	580319	662879	965692	749780	754260	677911	638691	549394	579738	708375	459713	734456	264688
pos_17778	-	0.99305	-	-	604448	649321	506683	671896	661652	532685	487450	906443	596083	660276	575474	651129	612641	681188	611674	662300	752453	355591
pos_1045	-	0.99305	-	-	164141	151104	73192.6	196210	224909	175291	165298	244733	202941	218323	186276	260322	245937	266420	199730	255852	267283	240399
pos_1038	-	0.99305	-	-	269018	277230	234032	315666	282657	235506	170270	382367	240194	274553	228747	305379	248028	270293	235132	278298	314885	141534
pos_17774	-	0.99305	-	-	415912	463118	377939	407321	455690	375495	389538	619646	429364	473746	415249	456434	423840	475445	457410	402294	569920	214131
pos_1235	-	0.99305	-	-	767439	843385	660803	774859	833656	724491	675425	1.17449e+06	804000	884645	766016	884661	766659	874385	810499	782358	919761	446292
pos_1040	-	0.99305	-	-	70122.1	62714.5	41885.1	107805	96358.9	41846.6	44463.1	104459	77617.8	88070.8	68407.7	125744	97835	114456	81421.2	85203.1	132860	75234.8
pos_1041	-	0.99305	-	-	128403	145635	110262	129866	135265	120985	121886	227084	168151	173051	150313	175083	135539	135394	172039	135454	170739	64066.9
pos_17773	-	0.99305	-	-	51792.4	48333.8	31870.1	85223.9	67103.6	26430.9	32319.7	82047.5	68073	69673	54209.7	96251.7	77902	84768.1	77767.7	58197.8	111371	57405.3
pos_1036	-	0.99305	-	-	436128	382347	178274	833398	640290	146327	166990	401795	434280	436136	301713	741477	632481	505267	1.09976e+06	501607	494719	561057
pos_17784	-	0.99305	-	-	18091.1	9906.94	5367.83	38526.2	27292.2	9362.16	17195.3	42207.6	45307.5	36180.8	29022.5	40012.8	35521.1	37968.7	27272.9	21914.2	61934.1	28515.6
pos_1044	-	0.99305	-	-	150957	144199	150952	141492	160199	157943	132539	175624	182425	168452	143701	183220	137529	139405	213450	123219	150188	61383.1
pos_17771	-	0.99305	-	-	754438	894007	649293	690045	847408	691435	780350	1.284e+06	929980	982574	853213	935962	735522	775659	822312	727738	961397	390503
pos_346	-	0.99305	-	-	2.6085e+07	1.79638e+07	1.462e+07	5.00517e+07	3.27449e+07	1.50446e+07	1.407e+07	2.91713e+07	2.37424e+07	2.46466e+07	1.93362e+07	3.16024e+07	3.22077e+07	3.67341e+07	2.70872e+07	3.90168e+07	3.23325e+07	2.5868e+07
pos_17780	-	0.99305	-	-	92164.2	50676.8	51801.2	200124	116016	42203.7	50666	57155.7	78964.9	68528.5	56070.2	87327.2	180254	215648	198084	183065	170686	133787
pos_4040	-	0.99305	-	-	56312.2	44183.1	32560.8	104311	76662	23844	32150.6	89637.7	65982.7	72862.1	55560.5	103677	90192	95321.7	87525.8	69869.8	130428	67815.2
pos_17782	-	0.99305	-	-	40077	29677.3	16614.9	82427.6	54467.1	17197.9	16020.1	53553.5	42480.6	45089.4	33487.3	68303.3	65802.4	72573.4	61752.5	58230.4	87745	48710.7
pos_17786	-	0.99305	-	-	12437.7	10194.9	5085.42	21720.5	16828.7	8358.75	7215.98	22012.4	21298.6	22875.4	16433.2	40974.6	20680.8	17580	23281.9	16306	29922.7	16313.5
pos_17768	-	0.99305	-	-	147564	172657	151906	123110	156363	133786	193829	258564	196745	200769	182307	153938	134125	134221	198606	114882	174296	48617.9
pos_17772	-	0.99305	-	-	389723	433603	353850	343370	427972	389819	446686	670187	470828	507945	449563	444080	369315	398616	480951	312834	469636	184539
pos_17779	-	0.99305	-	-	55358.1	44208.4	28329.7	99586.2	77363.9	27302.4	26236.8	72128.4	59195.8	64079.5	47033.7	98756.9	83996.3	97140.8	72475.3	71641.9	117733	60990
pos_17776	-	0.99305	-	-	77691.9	44394	37970.9	172139	98549.4	35406.2	42324.6	57633	51392.7	58014.8	44532.5	80708.9	102410	109649	72277.4	142941	97482	89701.1
pos_17785	-	0.99305	-	-	60936.7	59176.7	43727.2	125714	43210.8	32854.7	52132.7	88359.5	92223.9	78275.5	65057.9	80385.8	127921	161306	123725	128698	146103	79775.1
pos_4038	-	0.99305	-	-	92665.9	70806.9	62445.9	59397.2	207183	63496.4	222478	151278	224243	197424	183255	191699	112685	96393.9	115149	60410.6	158423	133047
pos_17777	-	0.99305	-	-	26659.3	22566.8	12456.8	50835	36584.2	10853.7	12213.3	30244.4	26034.5	30351.9	21428.3	52915.6	44334.6	50043.9	45625.2	40721.2	54723	30559.8
pos_1244	-	0.99305	-	-	1.25453e+06	1.16319e+06	938124	2.538e+06	947378	685951	992518	1.80169e+06	1.75304e+06	1.55664e+06	1.27492e+06	1.67929e+06	2.51764e+06	3.0797e+06	2.32335e+06	2.62659e+06	2.81384e+06	1.74475e+06
pos_1243	-	0.99305	-	-	13980	1687.14	1309.8	43520	21693.3	1689.85	1339.93	3653.12	6033.19	5972.9	3425.51	12865.4	21935.7	20548.9	14696.7	37868.1	13505	23059.9
pos_17769	-	0.99305	-	-	100016	87003	106646	81786.8	116459	108187	103629	121719	171516	132144	113329	131712	88167.2	80009.6	133092	77397.9	110464	39872.4
pos_4044	-	0.99305	-	-	110437	98430.6	114322	98526.5	124553	116355	103464	147798	160580	136563	117385	134410	99450.5	91706.1	167033	101114	104529	32870.2
pos_4045	-	0.99305	-	-	136802	167487	132150	102670	137433	144270	183765	235402	181008	188586	169671	154168	108872	114882	168488	71280.8	153311	36396.5
pos_4039	-	0.99305	-	-	20589.3	5223.47	3093.05	91753.9	0	2876.19	0	0	6074.2	1518.55	1518.55	0	39716.6	35924.5	38000.5	73143.6	33439.5	18074.8
pos_1042	-	0.99305	-	-	25326.5	14161.9	9754.02	66239.1	24003.1	12474.2	12830.6	25220.9	15074.8	19034.1	15136.5	23010.1	33252.2	34457.5	12959.3	73285.4	30669.9	14889
neg_655	-	1.00788	-	-	87533.3	53195.6	57391.4	146039	133246	47794.2	49719.5	63901.1	81284.2	70496.2	54317.5	87080	102412	105803	104567	88829.9	89158.4	123702
neg_3058	-	1.00788	-	-	72806.1	52564.8	46993.3	124120	99085.8	41266.8	60720.9	93621.1	101552	95019.4	75924	124183	113879	106760	130981	109581	103239	118832
neg_13948	-	1.00788	-	-	86488.7	79049.6	26368.8	72594.9	93797.3	160633	85152	148128	100149	116385	123293	132113	185532	118396	102173	116698	164456	425935
neg_13939	-	1.00788	-	-	534861	453584	259534	664453	754580	542155	533046	676765	682694	673145	595777	800073	942523	812418	657419	762049	1.00614e+06	1.47459e+06
neg_3053	-	1.00788	-	-	9400.15	308.853	1866.64	25897.3	18927.9	0	366.226	1740.33	3708.42	4790.73	6106.69	13348	15939.9	12237.4	9080.06	36734.7	8467.37	13180
neg_13945	-	1.00788	-	-	60150.8	40497.1	29925.6	102642	107615	20073.6	34549.9	72204.7	90052.9	80438.8	60363.7	124948	90567.8	89114.3	86278	87192.4	82986.8	107267
neg_2611	-	1.00788	-	-	39692.5	36079.2	24406.4	57742.2	65477.5	14757.3	29752.1	56593.3	61079.3	55590.7	45893.6	74937.9	60263.7	54144.4	59996.2	57605.3	58801	70771.8
neg_653	-	1.00788	-	-	351939	203707	210601	626343	548784	170261	162575	217776	249364	227402	179645	279894	375713	449380	333101	267631	392542	435913
neg_3051	-	1.00788	-	-	8293.34	5479.43	5311.98	12847.6	12936	4891.75	4956.46	12584.1	16209.6	13447.7	10934.5	20040.6	21154	18417.9	16969.2	21698.4	28812.6	19871.7
neg_3050	-	1.00788	-	-	23325	19097.3	15569.2	34270.2	33579.3	14109	24724.9	30277.2	39735.8	29636.6	26162.2	23808.5	44636.7	37934	72573.5	38779.1	30322.3	43574.9
neg_3049	-	1.00788	-	-	64216.4	61985.2	30985.6	59638.2	81966.6	86506.5	56332.6	97381.2	78729.5	80248.5	80285	88550.5	113191	90992.1	83873.8	77688.9	107850	205549
neg_2614	-	1.00788	-	-	255909	226959	367941	192499	154303	337843	214264	261551	154239	209374	191400	207442	179272	163177	240874	187097	171101	134109
neg_13949	-	1.00788	-	-	35994.9	24301.9	18132.1	64040	60937.1	12563.3	21401.9	41607.3	52941.9	47325.3	35411.8	73350.1	53037.3	49727.4	50396	51357.2	47522	66184.1
neg_13944	-	1.00788	-	-	10043.8	6995.13	7084.06	17950.9	12013.6	6175.31	9562.6	35999.6	23606.9	22838.2	19525.8	22183.8	22901.5	20280.4	26430.2	17638.7	27638.4	22519.6
neg_13950	-	1.00788	-	-	21022.3	19379.9	8722.75	20256.6	26622.3	30129.9	19073.3	32261.8	23737.9	26214.9	25734.9	29786.4	38562.8	29544.7	27906.8	27566.6	37815.6	69980
neg_13947	-	1.00788	-	-	17562.4	14291.3	13803	25333.6	26461.3	7923.01	12092.8	20209.6	17484	18618.8	14848.5	24688.9	21640.1	22847	27161.8	17584.8	19897.4	20709.5
neg_3054	-	1.00788	-	-	101388	49543.6	56630.6	188430	162172	50165.6	37855.5	60050.1	76039.3	60974.7	48723.9	69953.7	108160	121802	97035.6	75251.6	118597	128116
neg_13931	-	1.00788	-	-	29308.9	44756.9	24324.7	24345.7	42650.5	10466.7	33336.1	65748	49842.1	45946.7	42948.3	34860.7	41331.8	44125.8	37421.4	37299.8	37686.8	50125
neg_3059	-	1.00788	-	-	30720.3	76017.8	26632.8	22878.8	16361.2	11710.9	4457.62	21502.8	7473.65	12030	8358.53	14685.8	10281.6	14622.6	7593.7	7108.07	13775.3	8308.14
neg_3061	-	1.00788	-	-	150574	125355	204244	113303	86273.6	223692	118725	150284	91863.2	118563	110623	113378	104759	93305.6	138077	108797	97604.1	86010.8
neg_13935	-	1.00788	-	-	12396.1	16572.4	11815	16569.2	8889.4	8134.6	8210.79	25133.4	9150.37	14347.1	12844.4	14893.8	15733.2	11771.2	13473.9	17588.1	18994.1	16838.9
neg_2619	-	1.00788	-	-	83133.2	103435	104928	53489.3	106625	47188.9	139819	173176	149421	143300	138841	110786	101635	104618	88577.2	75164	142881	96934.3
neg_3056	-	1.00788	-	-	66915.5	55918	62875.3	81377.3	78209.1	56197.5	47029.3	87189.3	50943.5	63916.3	54327.8	70502.9	83365.1	84888.6	87114.8	79900.9	89295.2	75626
neg_3060	-	1.00788	-	-	17441.2	17068.2	10028.5	21402	33912.8	4794.28	16955.3	31627.9	34121.2	28656.1	26227.5	31920	29202.4	28152.8	30940	30422.6	26198	30298.5
neg_13928	-	1.00788	-	-	44110.5	55117.7	51108.5	26471.7	56761.9	31092.9	68076.2	106437	74021.7	78069.2	71803.2	63742.2	59159.6	63054.1	55060.6	37914.5	82910.3	56858.4
neg_13933	-	1.00788	-	-	24610.8	36872.2	25091.2	17086.4	34362.4	9641.71	23598.2	49860.1	37501.6	35933.4	32190.8	32773.7	29679.2	33172.7	24812.2	28449.4	29786.6	32175.1
neg_3065	-	1.00788	-	-	17789.6	20165	18208.3	15566.1	28233.5	6774.9	45877.7	43358	31254.8	40422.5	36449.6	41199.7	28485.1	33312.6	26133.9	28134.1	34861.1	19983.9
neg_13942	-	1.00788	-	-	5694.32	6708.7	6659.14	3740.01	7907.55	3456.2	5049.7	6637.56	6070.23	6093.8	4885.41	6617.72	7013.28	6641.92	6836.21	9526.48	6195.67	5866.12
neg_3052	-	1.00788	-	-	3920.94	4957.81	3735.32	1923.57	6122.67	2865.33	5290.5	9690.42	7386.62	7292.09	6336.04	6800.84	4376.54	3783.58	3829.28	2491.66	7646.35	4131.85
neg_13941	-	1.00788	-	-	74659.7	120181	0	79308.6	173808	0	0	0	53752	54305.3	29188.3	163469	81122.3	0	340779	0	0	64832.5
neg_2615	-	1.00788	-	-	24828.3	32990.7	28054.3	12666.1	8467.13	41963.2	12967.8	52406.7	11295.4	24732.9	24678.7	22261.8	17629.7	8737.96	16706.3	33063.6	14823	14817.6
neg_13937	-	1.00788	-	-	10317.8	11816	6268.31	11485.5	18982.6	3036.39	9867.37	20333.5	22481	18670.4	16191.2	21999.6	18737	14994.1	20124.4	18617.6	16250.8	23698
neg_3063	-	1.00788	-	-	193434	262864	212126	111658	128809	251714	221753	354896	177372	238454	222610	199794	171228	168777	133017	131752	193602	228993
neg_2616	-	1.00788	-	-	37951.7	49875.3	31255.7	30958.8	65814	11854.9	37880.7	82450.2	71698.5	61576.1	57731.6	54274.9	63514.6	73927.1	50862.4	54180.9	64737.5	73865
neg_3057	-	1.00788	-	-	6976.77	6216.77	5572.25	9658.63	12103.6	1332.63	5825.94	9122.41	13023.1	9603.15	9020.85	10441.2	13998.1	13463.8	13615.2	15511.9	9845.35	17554.2
neg_13940	-	1.00788	-	-	2342.34	1823.11	968.436	4210.4	2434.11	2275.64	875.732	7483.11	7913.78	5948.47	5378.43	7521.23	9294.37	8204.99	8459.16	10855.2	12133.2	6819.29
neg_13934	-	1.00788	-	-	3327.63	6954.79	7241.72	2441.63	0	0	4518.43	9796.03	3617.96	4483.1	7011.99	0	7341.2	7772.89	8685.38	10652.6	9595.15	0
pos_289	-	1.01547	-	-	213198	321945	132416	329150	176826	105651	78697.1	224445	165085	175792	129907	234940	174153	187156	157679	177156	181806	166968
pos_1234	-	1.01547	-	-	138720	142276	202911	192042	44779.5	111594	183656	248946	181180	298026	235198	578321	195415	172366	315857	76403.4	256904	155544
pos_17758	-	1.01547	-	-	40883.1	52651.9	84858.9	35521.1	0	31383.4	103833	111369	87500.9	153434	108638	311033	67627.3	50970.8	118868	17448.5	100720	50129.3
pos_1046	-	1.01547	-	-	262212	266737	230180	302778	267216	244149	264001	312137	253720	275390	265060	271703	550122	587744	745210	488352	603442	325861
pos_1049	-	1.01547	-	-	151727	142666	104612	334960	129947	46447.4	245518	420447	649338	466738	345374	551648	337445	386567	296950	400753	381325	221632
pos_1051	-	1.01547	-	-	356329	286309	232854	608926	523848	129707	160953	188041	246375	260646	200573	447214	225109	287044	167296	227264	245928	198012
pos_17760	-	1.01547	-	-	171566	162012	147973	162725	288281	96838.9	88795.6	164667	146090	146895	115610	188027	119959	125319	125970	89808.7	129125	129571
pos_17762	-	1.01547	-	-	90728.5	45575.6	30016.4	199493	155085	23471.8	37021.2	113024	128878	120752	80850.5	204087	120905	122796	106846	134729	101711	138446
pos_352	-	1.01547	-	-	73642	88351.1	66314	77088.3	56808.8	79648.1	59655.3	145038	88173.1	99026.3	85218.8	103239	100061	90984.1	98010.8	123216	128055	60038.4
pos_17757	-	1.01547	-	-	5603.88	32.8975	2809.08	9475.22	8295.57	7406.63	5113.21	12257.8	12944.2	13742.9	9749.14	24656.3	32172.8	32105.1	19209	45998.4	47916.3	15635.2
pos_1062	-	1.01547	-	-	130776	117954	80287.9	283433	97731	74475.6	99240.5	215238	186859	169653	138717	177274	219800	238800	195316	287510	215521	161854
pos_17764	-	1.01547	-	-	10235	7154.17	4021.67	12189	13497.7	14312.3	10739.5	16216	15501.8	14545.6	13890.1	15725.1	21395.9	18903.2	17065	16506.9	21570.9	32933.6
pos_1048	-	1.01547	-	-	79171.7	83096.6	44031.7	75141.1	75298.9	118290	56533.1	147256	68196.8	93942.3	83644.3	103784	103934	104803	82557	90870.2	121150	120290
pos_17761	-	1.01547	-	-	2748.78	0	636.28	7064.16	6043.46	0	0	0	0	0	813.001	0	7002.78	5286.67	5412.52	10891	2033.8	11390
neg_2625	-	1.03037	-	-	64886.1	54473.8	47570.1	101419	82677.4	38290.4	49868.7	71958.9	87848.3	75360.6	76992	91766.6	87224.8	83744	111370	88567.5	78098.1	74343.9
neg_2624	-	1.03037	-	-	399920	516928	462313	222055	286939	511367	392283	660401	331270	446863	392901	403498	316531	312095	307673	244338	381353	337194
neg_128	-	1.03037	-	-	332117	412958	389011	197123	227886	433608	292785	524869	251422	356865	297871	358382	248054	235309	254115	215697	302214	232935
neg_13916	-	1.03037	-	-	32337.6	17774	19817	58290	41696.2	24110.5	16276.9	24454.8	24135.1	23979.2	18421.3	31050.1	38525.7	36060.8	40655.5	36697.3	29090.3	50124.7
neg_13913	-	1.03037	-	-	46369.6	28626	17804.6	71528.2	68002.7	45886.5	53049.7	60955.5	62997.1	62165	53239.8	71657.5	83839	73604	60547.8	68706.3	83625.1	132712
neg_2626	-	1.03037	-	-	90571.7	157008	79682.2	104941	65738.9	45488.7	14364.3	66751.3	25249.6	46751.3	29565.2	80639.9	57908.3	69360.6	51631.4	33351.4	82856.5	52341.5
neg_13912	-	1.03037	-	-	281126	384066	303338	138530	203804	375893	292759	463454	245161	315191	294792	259389	240395	232806	212345	181271	265319	310231
neg_13910	-	1.03037	-	-	20946.7	22749.7	13164.4	30543.5	38275.9	0	5592.01	13776.6	19535	20700.6	11122.9	43898.8	24879.1	23273.7	20711.4	30266.7	23405.7	26737.9
neg_3078	-	1.03037	-	-	29619.5	21336.2	18767.4	53639.8	37924.2	16429.9	17758.8	26077.7	30298.9	28843.3	24458.6	41238	36302.4	38638.7	40774.3	37077	34667.6	30354.2
neg_3074	-	1.03037	-	-	18139.1	13546.2	8339.5	31676.4	32788.1	4345.5	9910.12	21778.8	28454.4	25007.1	18667.9	39885.1	26110.2	24419.5	25259.9	23769.5	24963.8	32138.2
neg_3072	-	1.03037	-	-	3.86834e+06	4.66357e+06	4.46861e+06	1.4661e+06	2.41171e+06	6.33169e+06	4.21623e+06	6.19204e+06	3.63086e+06	4.54722e+06	4.48861e+06	4.14975e+06	2.69487e+06	2.20504e+06	4.08395e+06	2.07095e+06	3.16332e+06	1.95108e+06
neg_13919	-	1.03037	-	-	1.88771e+06	2.25503e+06	2.19451e+06	714114	1.17005e+06	3.10485e+06	2.06259e+06	3.04629e+06	1.74513e+06	2.22424e+06	2.18424e+06	2.04296e+06	1.30174e+06	1.07862e+06	1.97395e+06	1.00907e+06	1.52306e+06	924010
neg_13920	-	1.03037	-	-	3.09652e+06	3.75509e+06	3.61164e+06	1.15314e+06	1.90466e+06	5.05805e+06	3.35051e+06	5.00364e+06	2.88053e+06	3.64547e+06	3.59656e+06	3.3472e+06	2.14326e+06	1.75538e+06	3.2323e+06	1.63609e+06	2.55221e+06	1.54034e+06
neg_2627	-	1.03037	-	-	337793	456782	399504	167989	229155	435536	350574	592542	265887	380896	352875	314579	267460	260188	213420	214911	320757	328025
neg_13921	-	1.03037	-	-	31545.8	46278.7	23242	29338.1	42115.7	16754.7	14342.5	27712.8	31412.8	36073	23039.6	70824	30361	32737.6	25245.1	33981	25693.8	34147.5
neg_3073	-	1.03037	-	-	402325	487551	482114	150463	250970	640529	451850	652641	383768	482383	474726	441272	279640	226522	424054	220854	327701	199070
neg_2628	-	1.03037	-	-	68866.4	84374.1	88301.6	39006.6	36895	95754.5	58362.2	134254	37016.3	74822	61736.9	69655.4	42429.7	35610.5	40076.4	31360.4	49608.3	55493.1
neg_3075	-	1.03037	-	-	92107.8	122970	122618	28609.3	51675.2	134667	102450	107480	55991.6	81117.7	84509.1	58549.8	40132.4	42032.4	57108.6	23763.1	53342.3	24415.7
neg_13911	-	1.03037	-	-	4193.37	4211.81	483.057	6076.49	6963.55	3231.93	6.44655	2970.23	4493.15	4727.23	2546.77	11439.1	1948.41	2925.34	0	3418.37	1909.73	1488.61
neg_13917	-	1.03037	-	-	22933.8	36848.9	12834.3	20419.2	30537.8	14028.8	11069.8	27651.6	26934.7	31355.6	21123.4	59766.1	40122.5	34197.6	27040.3	33864.4	34397	71113.4
neg_13924	-	1.03037	-	-	1.51476e+06	1.53601e+06	1.64213e+06	1.05639e+06	1.12422e+06	2.21503e+06	1.47384e+06	1.85262e+06	1.25813e+06	1.5029e+06	1.44655e+06	1.42703e+06	1.2489e+06	1.02607e+06	1.58059e+06	1.24175e+06	1.29118e+06	1.10493e+06
neg_3068	-	1.03037	-	-	479805	486797	520167	339309	357870	694881	481709	596431	401749	483635	465608	454651	402241	330529	514026	400539	416764	349344
neg_3067	-	1.03037	-	-	1.59539e+06	1.63107e+06	1.71743e+06	1.11524e+06	1.19252e+06	2.32067e+06	1.55773e+06	1.99028e+06	1.30492e+06	1.59433e+06	1.53009e+06	1.52439e+06	1.31456e+06	1.09062e+06	1.65402e+06	1.29039e+06	1.38163e+06	1.15615e+06
neg_13918	-	1.03037	-	-	29686	36607.4	36332.5	9876.18	16240.3	49373.7	34147.9	52711	26531.8	36464.8	36282.5	32468.4	20681.6	16789.3	30355.7	15497	25785	14980.9
neg_13908	-	1.03037	-	-	27878.2	57028.5	29945.3	19926.2	24174.3	8316.71	3414.65	22789.6	9444.79	14366.8	9785.45	21818.3	15555.2	19889.7	7295.81	11203.2	25984.9	13402.2
neg_13906	-	1.03037	-	-	6101.9	350.269	8836.5	13548.6	7114.39	659.682	4446.16	9176.17	917.212	5138.14	5369.22	6013	4242.9	2577.38	7130.68	10379.5	167.356	959.523
neg_13915	-	1.03037	-	-	32632.2	46083.9	48019.8	2911.02	8502.23	57643.8	33397.4	39342.1	15795.1	26326.7	30631.7	16772.2	8243.39	7659.68	13606.7	4265.28	13682.6	2002.7
neg_13926	-	1.03037	-	-	106167	138211	128408	67028.6	91007.2	106180	115123	172317	97482.3	126450	118678	120878	108475	115170	118176	84573.1	131634	92822.4
neg_13925	-	1.03037	-	-	36553.8	47487.3	40155.8	24426.3	32354	38345.3	40704.9	64740.5	34389.4	45568	42679	42437.4	39087.9	44124.1	42020.9	29583.8	46647.6	33062.9
neg_3071	-	1.03037	-	-	8122.01	14656.7	6754.03	4641.29	11602.1	2955.89	4252.19	9216.13	8917.5	9466.68	7104.69	15480.9	7367.5	8239.83	5714.88	9109.88	5048.59	8724.33
neg_13909	-	1.03037	-	-	34043.2	49496.5	40031.2	22015	22030.5	36642.9	21516.6	55739.2	33431.4	35029.6	31936.6	29431.3	24094	21504.9	33019.7	22449.7	29189.8	14306.1
pos_367	-	1.03793	-	-	250085	411382	186709	362110	166586	123640	29812.6	232832	70411.3	154184	89922.4	283680	139434	191681	72079.6	81086.3	252248	100074
pos_17746	-	1.03793	-	-	15668.9	3221.55	3023.44	48104.4	21721.8	2273.22	96.123	12127.2	18199.3	12185.9	9712.31	18321	22005.4	27733.9	26820.6	24956.6	11811.9	18703.8
pos_366	-	1.03793	-	-	357841	277292	236686	613694	479572	181959	253939	425274	457753	414019	365034	519109	427557	504160	469337	440883	414930	308474
pos_4054	-	1.03793	-	-	87334.8	63908.2	51059.9	164911	122345	34449.7	48403.6	97283.6	110553	97546.4	81675.2	133946	85451	103175	75290	103305	82282.8	63202.4
pos_291	-	1.03793	-	-	1.39024e+06	926365	932449	2.41952e+06	1.69095e+06	981926	1.22012e+06	1.18922e+06	1.42949e+06	1.27551e+06	1.20741e+06	1.26321e+06	2.18846e+06	1.85431e+06	3.1679e+06	1.85871e+06	1.86433e+06	2.19705e+06
pos_1061	-	1.03793	-	-	68282.8	45064.2	41477.7	48448.2	101615	104809	81871.4	81516.7	77031.7	76772.7	70269.5	66671.1	140536	71885.1	87298.8	80750.5	101240	361504
pos_17749	-	1.03793	-	-	23509.7	14708.3	16028.9	32456.5	31655.5	22699.2	11447.2	17326.4	28163.5	19799.5	15958	22261	21954.4	21426.8	24757.4	21896	20048.4	21643.6
pos_17752	-	1.03793	-	-	45592	29657.7	29746	78964.1	58988	30604.1	41151.6	40023.6	48400.4	43090.2	40348.6	42785.1	73025.2	61449.8	101778	58956.2	65975.9	76966.2
pos_17750	-	1.03793	-	-	8805	5392.29	6423.78	12275.8	11294.6	8638.56	10368.1	6625.74	11293.3	8469.83	12683.2	5592.12	55797	52304.2	96315.5	58083.8	41593.1	30688.3
pos_17747	-	1.03793	-	-	107349	98103.4	92433.1	127643	107026	111542	117756	100626	120144	103165	101089	74133.9	164297	143797	239992	144025	159560	134113
pos_4053	-	1.03793	-	-	21776.5	10609.8	9649.31	42617.9	30792.8	15212.7	5965.16	11046.6	18322	16114.9	11462.4	29125.9	14684.2	19244.4	9691.1	13600.1	13981	16904.4
pos_17753	-	1.03793	-	-	12887.5	10620.3	9063.18	20479.3	13916.7	10358.2	12519.3	15592.4	16397.3	15587.8	13443.2	17842.2	25052.4	15459.5	35814.2	15149.6	18763.2	40075.4
pos_17745	-	1.03793	-	-	29230.4	17237.7	31104.4	46351.1	31461.5	19997.4	19258.8	27427.9	79229.3	44850.1	40455.8	53484.6	44868.5	46494.4	66499	35519.8	53549	22280.2
neg_3083	-	1.05283	-	-	62922.2	49164.4	40575.8	106324	82534.7	36011.7	37609.3	60495.2	71129.9	63230	60787.5	83685.7	79991.5	74299.6	117982	67193.3	67105.9	73376.1
neg_2632	-	1.05283	-	-	96535.3	76215.9	93489.5	140531	108754	63686.2	72226.7	103568	124399	107295	107077	128987	119202	121317	133000	127425	111658	102608
neg_3080	-	1.05283	-	-	11816.4	9617.4	7643.73	21908.2	14228.6	5684.21	7471.25	13046.4	14659.8	12982.4	12372	16752.3	16544.7	14762	23652.3	15928.2	13652.3	14728.5
neg_13899	-	1.05283	-	-	24178.5	20100.1	13157.5	33531.7	29850.2	24252.8	15296	33356.2	28566	28724.4	28873	37679.4	41919.9	33716.9	45557.4	34308.5	32805.1	63211.4
neg_3082	-	1.05283	-	-	69808.8	51218.1	51376.5	98595.3	86818.9	61035.2	46748.7	55237.1	69557.2	59402.3	48146.6	66066.1	72513.2	70012.6	75877.2	72541.7	59379.8	84754.6
neg_13902	-	1.05283	-	-	10241	5746.86	7791.87	12455.5	19341.3	5869.21	10220.9	7160.48	9990.73	19624.1	15673.9	51124.3	31153.1	40067.5	23759.3	14803.8	61413.5	15721.3
neg_13897	-	1.05283	-	-	32491.3	18795.3	19092.3	72431.5	41390.3	10747.1	14456.9	27738.1	46537.6	34453.9	38805.8	49083	44441.2	39876	73577	40147.9	28063.4	40541.8
neg_2714	-	1.05283	-	-	41943.8	30672.1	36665.2	53348.2	71496.8	17536.6	47011.4	53573.9	64119.8	51547.7	52927.6	41485.9	48805.1	58856.6	37064.8	39329.8	65380.3	43393.8
neg_195	-	1.05283	-	-	80444	75116.5	92883.7	98169.2	87472.7	48577.9	110908	92293.4	122994	103532	100338	87933	88424.3	99040.4	55199	85566.7	145956	56359.5
neg_13904	-	1.05283	-	-	29018.4	35778.8	34355	20701.5	33613.8	20642.7	27471.2	35682.7	33070.2	33821.6	29885.6	39062.5	34276.8	33226.1	38394.6	21939.6	44198.8	33624.9
neg_3084	-	1.05283	-	-	11190.8	12714.3	12032.9	5335.8	9737.97	16132.8	7900.64	22014.6	13935	15540.6	12907.2	18312.4	9490.83	7747.18	12002.5	6238.86	10981	10484.6
neg_3081	-	1.05283	-	-	49688.9	58465.3	58337.9	35538.2	58529.3	37573.7	43364	61248.6	51460.2	56348.9	48522.3	69322.7	57036.6	56697.2	60023.1	40172.6	75167.8	53122.3
neg_13901	-	1.05283	-	-	19960.1	28031.2	22712.2	7433.37	14199.6	27424.2	26721.8	39867.5	20644.8	27520.8	25411.7	22849.2	17007.7	18872.4	25879.5	7343.64	20077.9	12864.9
neg_13905	-	1.05283	-	-	12464.5	4331.39	10105.2	21664.7	21288.4	4932.73	5208.7	730.607	8188.45	10768.8	51278.6	28947.6	9294.48	7483.74	4018.4	11448.6	10925.1	12596.6
neg_13903	-	1.05283	-	-	130769	150871	139476	100090	115326	148084	149956	173352	145045	149013	140678	127700	120404	109862	148924	101145	130947	111143
pos_371	-	1.06037	-	-	310428	202390	182903	628299	387743	150805	193938	341790	411193	348767	317315	448147	400938	415855	514228	421991	384012	268600
pos_383	-	1.06037	-	-	936988	598531	494568	1.95825e+06	1.21757e+06	416020	507222	1.03835e+06	1.20647e+06	1.04851e+06	922931	1.44202e+06	1.23751e+06	1.27851e+06	1.5519e+06	1.33485e+06	1.03016e+06	992103
pos_17740	-	1.06037	-	-	74427.9	49755.2	47942.1	140144	94278.7	40019.1	46136	84064.4	100658	82913.7	74225.7	100797	90335.4	91570.3	113496	96658	83108.5	66844.5
pos_17739	-	1.06037	-	-	33184.6	16333.1	14019.4	83751.1	42899.3	8920.02	15238.2	17822.7	33546	26934.3	22224.5	41130.1	52158	53011.4	51662.2	70059.9	44566.2	41490.5
pos_1060	-	1.06037	-	-	311448	207853	199341	573522	425124	151399	208788	368996	420516	351237	314362	406648	376389	424607	429737	381834	380498	265270
pos_1053	-	1.06037	-	-	33253.4	20515.5	15228.6	69245.9	43009.9	18267.2	21099.7	28334.6	31915.5	32910.2	29642.2	50291	46213.2	46094.5	63364.7	47690.8	34378.3	39537.5
pos_17736	-	1.06037	-	-	117617	79920.9	76976.8	231159	152528	47500.6	80866.5	126970	159245	123924	114628	128612	139448	161450	161029	144284	127394	103080
pos_17743	-	1.06037	-	-	602351	413799	340554	1.18147e+06	710833	365099	394780	570285	519265	520832	446176	598999	910064	881101	1.14631e+06	794033	878322	850557
pos_1057	-	1.06037	-	-	81895.1	70539.9	62119.6	144714	96634.3	35467.9	67221.9	99500.8	126685	97031	91394.8	94716.1	92465.5	109039	103453	85194.9	90397.9	74243.3
pos_1054	-	1.06037	-	-	50245.1	27141.4	24940.3	101454	79816.3	17873.8	33098.2	39705.4	44554.2	39625.6	36078	41144.6	73546.4	81007.1	77409.6	81530.6	70561.2	57223.5
pos_17744	-	1.06037	-	-	80680.8	34032.7	40634.4	158643	135713	34380.3	34784.5	46461.4	41010.1	45420.1	43796.1	59424.5	67106.7	71265	57231.4	43654.1	77502.2	85880.9
pos_17737	-	1.06037	-	-	21821.7	18606	12803.4	28067.1	31287.2	18344.9	21186.9	32752.5	59169.6	37050.6	34910	35093.5	32398.5	42690.3	38704.7	25872.7	35311.9	19412.8
pos_17734	-	1.06037	-	-	53905.3	39802.9	28886.8	122580	58159.6	20097	24699.8	43374.2	57145.4	48381.6	38615.8	68307	52202.9	53499.6	59437.9	72635.2	35368.4	40073.2
pos_17741	-	1.06037	-	-	18903	19901	13289.9	24561	18656	18107.2	12483.9	34552.5	24926.2	26710.9	23790.8	34881.1	12847.9	8806.31	15830.4	26438.4	5195.13	7969.36
pos_4058	-	1.06037	-	-	60365.7	38436.8	49637.3	89348.7	49614.1	74791.8	112779	46167.2	37523.5	62150.4	60392.9	52132	56460.2	54335	66894.6	70036	47849.4	43185.7
pos_17733	-	1.06037	-	-	26062	18043.5	14582.7	50702.2	34275	12706.6	10298	30199.9	16201.6	21444.7	20260.3	29079.1	36308.5	45551.2	65863.1	39472.5	20792.6	9863
pos_4059	-	1.06037	-	-	41902.3	59433.9	39728.7	24513.8	34127.1	51708.1	34420.3	95332.2	61682.5	68837.2	58919.4	83913.7	44395.7	42574.9	53779.1	47425	28918.7	49280.8
pos_17738	-	1.06037	-	-	24857.6	16775.3	7965.84	34437.1	36578.6	28531.3	16237.6	39499.5	35179.4	35972.3	36345.4	52972.7	53041.2	43257.6	42727.3	52858.2	46483.7	79879.3
pos_17742	-	1.06037	-	-	6744.1	7184.65	5034.82	2634.72	8121.77	10744.5	8803.26	13600.2	8624.9	9668.91	9119.43	7647.29	11490.5	14314	9005.73	9882.56	14927.4	9322.99
neg_2656	-	1.07558	-	-	117704	92054.3	124039	158087	151797	62542.7	130148	119659	149457	135857	123385	144165	125646	165907	101033	94755.5	162122	104413
neg_145	-	1.07558	-	-	240746	223576	205079	318096	308503	148476	217739	303063	259081	270244	236734	301094	273974	297419	286318	234709	313052	238372
neg_2699	-	1.07558	-	-	187340	171978	156863	244842	240367	122653	153612	236621	181255	199822	172917	227799	220457	213537	245321	187597	243140	212690
neg_13890	-	1.07558	-	-	79866.6	76719.5	63300.5	107709	93852.9	57751.1	61362.7	100993	71225.8	82310	70646.9	95658.3	96424.7	91349.1	105577	84252.2	106509	94435.9
neg_13889	-	1.07558	-	-	387683	208084	214636	802876	551204	161613	275536	297752	412472	361083	290055	458571	507470	522246	558507	473392	475811	507392
neg_194	-	1.07558	-	-	177979	165958	162562	215393	217939	128040	155199	231324	180703	195272	170561	213860	210000	204187	221257	189052	233165	202338
neg_2689	-	1.07558	-	-	131383	77625.4	83287.2	258512	176396	61096.3	93368.9	118985	134811	127503	100151	162847	171072	175304	197873	155001	161592	165592
neg_187	-	1.07558	-	-	118525	118232	105942	150434	132654	85363.7	95074.6	155353	106842	131360	107288	168168	136297	132854	147572	125784	146489	128787
neg_131	-	1.07558	-	-	93376.8	77414.1	95753.2	114226	110507	68983.9	81519.8	122620	101053	110033	92893.3	134939	121175	124655	118484	124506	133382	104850
neg_24	-	1.07558	-	-	268130	279842	245909	296124	290516	228258	216987	385544	254555	286181	251688	287637	300358	286995	306122	257361	346232	305080
neg_161	-	1.07558	-	-	165321	155453	137352	230077	205149	98571.9	130308	216668	179280	182101	158084	202149	200964	207306	211018	174108	221000	191388
neg_13896	-	1.07558	-	-	152709	239787	91470.2	72776.3	73205.9	286304	31547.1	46027.2	71106	52824	40439.3	62615.8	71326.3	43280	43459.9	31387.3	75131.1	163373
neg_13894	-	1.07558	-	-	36516	22405.9	23911.3	42694.6	75199.2	18369	34031.3	27825	35463.2	64833	53301.5	162013	105886	131158	90522.7	60715.6	190439	56593.8
neg_13874	-	1.07558	-	-	100179	98510	77796.8	141639	121769	61181.6	72832.9	133355	86251.5	105385	87475.1	129102	121138	119561	157624	94413.4	122658	111434
neg_144	-	1.07558	-	-	180338	173039	153604	240568	223351	111127	196009	209802	213292	210432	192075	222625	212585	242791	205387	198584	259332	156831
neg_2686	-	1.07558	-	-	148189	143197	140199	172552	181948	103048	114998	192255	150116	160514	132506	184688	165810	156773	213668	131132	182133	145346
neg_2709	-	1.07558	-	-	38752.8	33971.4	29837.8	53771.9	47833.3	28349.5	26472.4	52775.5	31243.3	40278	33264.7	50620.9	49337.3	41641.7	61978.5	40288.7	49452.3	53325
neg_13886	-	1.07558	-	-	32065.1	13262.2	8271.59	74288.5	58516.8	5986.35	5457.14	16343.9	18042.2	20559	11539.7	42393	44560.6	52571.1	22284.5	43504.4	56944.4	47498.5
neg_130	-	1.07558	-	-	112987	101172	82178.4	167307	143818	70461	79409.2	161055	95173.7	121165	100646	149021	148510	132071	192037	120777	151103	146564
neg_23	-	1.07558	-	-	197757	154049	214471	233764	295962	90538.5	274013	250007	274125	256352	248114	227264	251065	304746	206619	197207	335755	210997
neg_2633	-	1.07558	-	-	246956	338490	282301	114515	152498	346977	232652	401854	196188	263972	229904	225196	174281	162084	195902	134899	198266	180252
neg_13866	-	1.07558	-	-	56430.5	54917.5	52841.6	72352.2	68785	33256.3	54613.5	67259	71821.1	67242.9	59692.2	75278.2	62725.5	60381.7	64270.3	57041.5	72875.2	59059
neg_193	-	1.07558	-	-	118728	115457	87805.8	176902	138240	75235.4	79691.7	170066	96665.5	125135	101863	154117	146508	125674	212812	112026	138491	143536
neg_2696	-	1.07558	-	-	31763	30281.5	22624.4	44877.6	43757.9	17273.7	20322.1	44552.8	27751.2	34425.6	28058.5	45076.5	47506.9	49461.3	66325.8	38055.1	47057.4	36634.7
neg_2707	-	1.07558	-	-	13009.9	4704.36	1945.03	32858.2	22290.8	3251.06	4089.01	8090.81	8026.78	9343.92	5262.28	17169.1	17996.7	21511.3	11560	21171	19172.5	16569
neg_192	-	1.07558	-	-	209114	174474	209912	248350	296414	116419	231386	258077	253596	250667	229493	259607	252233	271790	229005	208950	320613	230807
neg_13877	-	1.07558	-	-	18150.1	9767.44	15257.1	22780	31366.1	11579.7	22236.4	29070.1	21805.6	26700.7	22369.7	33690.8	30694.2	30126.7	26809.9	30503.9	35674.8	30355.9
neg_134	-	1.07558	-	-	176151	170549	133973	249997	226451	99786.1	130132	240700	168937	188674	158532	214928	214512	222881	256661	155994	234154	202872
neg_13891	-	1.07558	-	-	5302.37	2517.31	2456.86	11314.4	6938.39	3284.83	1652.92	3128.15	649.285	2128.97	3510.38	3085.53	3966.21	4598.62	2339.1	4957.59	3984.47	3951.26
neg_13873	-	1.07558	-	-	74893.4	69154.2	55070.2	98753.3	99365.1	52124	55100	90344.4	71854.3	77613.7	64733.9	93156	91329.1	80732.3	121119	72145.7	96338.5	86310.2
neg_13864	-	1.07558	-	-	26970	41717.8	21489.1	23353.7	32128.7	16160.6	30399.6	43188.8	20148.7	30055	26896.1	26482.8	24752.7	15113.8	42184	20179.6	20582.6	25703.5
neg_2636	-	1.07558	-	-	115650	108766	87890.9	153762	170250	57579	92261.1	166128	113738	127547	110376	138062	152897	159459	189278	107606	176763	131378
neg_142	-	1.07558	-	-	254262	249596	186105	370887	330498	134226	176867	368493	224465	268525	225532	304277	316559	305155	416899	239306	343204	278230
neg_13879	-	1.07558	-	-	31049.4	28101	26141.9	40434.5	39244.7	21324.7	23998.1	36225.3	34172	32961.4	29440.9	37450.3	37576.1	40364	37342.1	33085.2	39651	37437.9
neg_190	-	1.07558	-	-	77964.5	78343.6	72224.7	95388.8	112100	31765	60967.4	111745	74534.2	90439.3	72729.7	114510	107094	102235	131206	84324.7	119160	98546.5
neg_13865	-	1.07558	-	-	44892.4	46646	28656	63926.6	52074.9	33158.7	26562.3	71093	32113.4	47517.3	37116.7	60300.5	58716.8	55409.3	90988.2	34742.2	60955.4	51489
neg_2658	-	1.07558	-	-	26758.8	41566.2	15321.6	8851.77	11175.3	56879.4	4175.04	7877.7	9309.6	7421.86	5560.67	8325.1	9643.25	5711.81	4191.27	3175.47	11520.3	23617.5
neg_2700	-	1.07558	-	-	105934	106966	86823.1	131971	147903	56008.4	94286	146058	125648	123531	111606	128130	136959	139623	155944	117353	141390	130487
neg_13878	-	1.07558	-	-	95694.1	92289.8	73121.7	133175	117326	62557.8	65409.1	130925	77776.3	100388	80817.2	127441	124472	108528	166888	96785.2	129933	120224
neg_2692	-	1.07558	-	-	81736.8	76647.3	57254.3	117762	95048.5	61971.4	51355.1	119761	56079.3	83246.6	66478.9	105791	106734	85520.1	164098	81401.3	95939.5	106711
neg_2655	-	1.07558	-	-	103620	96567.1	70389.9	157352	132045	61743.1	80302.4	148602	84634.1	108286	90887.2	119604	131598	111873	191345	97847.1	133280	123647
neg_13895	-	1.07558	-	-	53465	81169.2	63542.2	18655.4	28258.2	75699.8	50765.4	85704.7	37355.2	54324.7	46937.9	43473.4	29319.1	31737.7	37703.1	20060.8	32794	24300.1
neg_13880	-	1.07558	-	-	52398.6	52133.6	38069.3	70606.1	63952.8	37231.5	27785.1	76918.5	36088.1	52734.3	41904.4	70145.6	68565.6	51380.7	103969	50156.6	62712	74609.2
neg_13862	-	1.07558	-	-	27502.2	25436.4	22798.9	36187.3	38747.1	14341.2	28927	30730.4	31380.5	30484.9	26960.8	30901.9	28497.9	31514.1	23785.6	28258	32816.1	26115.6
neg_13849	-	1.07558	-	-	21304.1	30544.7	17414.6	34998	17949.1	5613.92	20067	33492.8	19177.2	24591.4	21243.6	25628.5	31781	38109.5	33449	14003.7	39838.1	33504.6
neg_2637	-	1.07558	-	-	58314.9	55784.1	39379.3	102665	66566.6	27179.9	33574	94862.8	39613.3	61950.2	47979.1	79750.8	87966.1	80828.3	137529	61878	93044.6	66550.6
neg_13884	-	1.07558	-	-	2625	2706.18	2685.17	1656.88	2192.2	3884.56	2771.59	6556.59	689.495	4129.39	3097.91	6499.89	3037.07	1582.49	1692.18	4731.64	3091.66	4087.37
neg_2638	-	1.07558	-	-	47517.3	50888.4	42718.4	58383.8	77141.3	8454.72	40882.2	92399.1	52479.3	59640.6	49981.8	52801.9	79271.3	86659.6	124199	31291.4	84104.8	70101.4
neg_160	-	1.07558	-	-	143252	141939	89438.2	221156	176584	87141.9	79371.4	238884	88177	151259	116450	198603	204371	159914	358113	119619	194930	189277
neg_141	-	1.07558	-	-	47625	36762.5	41305.5	73750	67677.4	18629.7	52111.2	57416.5	70847	60610.5	51468.6	62067.4	64313.7	70632.5	55104.6	52563.4	92264.8	51003.3
neg_2635	-	1.07558	-	-	70735.9	69216.5	51945.4	113740	90540.5	28236.9	36294.2	138748	36405.6	76804.6	58497	95770.2	120225	92759.1	234816	49671.7	112129	111747
neg_132	-	1.07558	-	-	100215	92346.9	68782.7	156546	127648	55749.4	60412.7	156139	69929.8	101742	80375.9	120488	135095	113325	215386	86017.3	131494	129252
neg_13885	-	1.07558	-	-	278.892	0	0	0	0	1394.46	0	0	0	839.561	556.143	3358.25	1708.7	2225.21	0	907.54	4235.97	1174.77
neg_2693	-	1.07558	-	-	114099	151464	146162	61185.4	74569.6	137114	124293	196432	86457.3	131569	107663	119093	79885	67001.4	97995.7	68295.2	88580.3	77552.4
neg_13851	-	1.07558	-	-	11037	15223.6	13459.8	10449.2	16052.5	0	7337.5	22686.3	7754.4	13255.4	10487.2	15243.2	21822.7	23036.6	33376.8	14002.2	14948.1	23749.7
neg_2653	-	1.07558	-	-	37225.4	42598.8	24018.2	63166.9	41068.5	15274.5	10279.7	60142.2	19972.1	34239.8	25060.2	46565.3	62004.2	42937	133222	26303.2	53051.4	54507.7
neg_13852	-	1.07558	-	-	25773.6	22828.5	18609.5	44310.4	29969.1	13150.6	24595.1	37727.1	44767.5	34556.5	31227.6	31136.2	32625.8	39450.5	24993.5	26893.1	48634.3	23157.7
neg_189	-	1.07558	-	-	77453	104813	107782	40600.6	50290.4	83779.3	93799.5	134600	68083.4	93544.2	80747.2	77694.5	60587.5	58373	56005.3	57979.3	70000.1	60579.7
neg_3089	-	1.07558	-	-	24120.6	26029	22304.7	30402	19568.7	22298.7	22326.7	25661.3	20316.6	23522.8	20538.9	25786.6	21357.2	27004.7	22529.5	18349.9	25440.6	13461.1
neg_13893	-	1.07558	-	-	48561.3	51550.5	56918.7	37137.2	38800	58400.3	52564.8	66900.8	45110	54152	52779.3	52032.2	42774.7	34752.7	53211.4	45938.1	46085.4	33885.9
neg_13875	-	1.07558	-	-	5989.06	4715.41	6964.18	11438.1	6827.58	0	0	9610.16	10220.8	8387.92	8155.31	13720.7	9784.63	9177.24	16138.4	10745.1	3716.72	9145.72
neg_13871	-	1.07558	-	-	4809.73	1531.72	962.156	14191.7	6733.58	629.522	4145.24	7502.17	9435.87	8232.45	7315.9	11846.5	14829.2	14829.8	16796.4	9282.62	15912.8	17324.3
neg_2639	-	1.07558	-	-	32461.3	31653.9	25645.1	40202.6	49437.8	15367.2	24184.4	60626.6	24855.7	37618.8	30977.7	40808.3	52390.3	51941.4	84014.5	37654.1	67637.2	20704.1
neg_3085	-	1.07558	-	-	711.471	278.685	0	0	1733.27	1545.41	0	0	0	111.048	0	444.193	2016.81	0	325.308	0	873.916	8884.82
neg_13854	-	1.07558	-	-	52320.9	51634.4	36753.4	83774.1	65483.7	23959.1	25129.4	89987.7	32937.3	53041.7	40626.1	64112.5	70959.4	64360.3	129570	38094.3	59798.9	62973.4
neg_13850	-	1.07558	-	-	18531.8	25305.4	20345.7	19567.2	27440.7	0	33130.3	37661.8	40846.2	32438.8	31397.8	18116.8	24955.7	27946.5	24263.5	19433.1	32672	20463.6
neg_147	-	1.07558	-	-	92075	118079	107725	62224.4	62902.7	109445	74896.1	173175	48456.6	95925.3	78054.9	87173.3	69043.3	39170.7	106213	52797.7	75126.2	71909.1
neg_13861	-	1.07558	-	-	29992.7	30268.1	29286.4	33179.4	51409.1	5820.67	40839.3	44058.7	53500.9	42830.9	43602.8	32924.7	44150.9	52869.5	37502.7	43463.8	46877.6	40040.9
neg_13869	-	1.07558	-	-	13363.7	12140.9	8904.39	20692.9	18336.2	6744.17	8386.37	23705.9	6980.19	14112.9	10939.5	17379.1	21637.6	18087.9	45145	9385.15	16211.5	19358.6
neg_2701	-	1.07558	-	-	1286.04	1915.57	760.017	3754.62	0	0	0	3658.16	0	1557.69	914.539	2572.59	1845.65	2411.09	3898.45	1515.7	0	1403
neg_13856	-	1.07558	-	-	11170.4	15057.3	11295.6	11813.7	17685.6	0	8864.39	23481.5	15154	17043.1	15103.6	20672.4	21031.9	23561.5	28771.4	14505.8	19387.1	18933.6
neg_13860	-	1.07558	-	-	7613.62	7661.16	7893.63	6160.14	16353.2	0	5879.4	24037.4	11758	13683	11325.2	13057	21367.2	12640.3	48394.4	5968.75	16066.6	23766
neg_13887	-	1.07558	-	-	3190.91	2098.29	2337.23	6419.5	4119.49	980.042	4330.16	1849.83	2308.24	2444.97	2407.91	1291.64	1821.66	5724.69	0	2125.46	1258.13	0
neg_3086	-	1.07558	-	-	5655.54	11002.1	3625	0	3020	10630.7	415.373	1729.09	2498.1	1304.55	1160.64	575.65	1478.72	541.458	0	635.765	994.552	5221.83
pos_17728	-	1.08308	-	-	72858	52447.9	42640.3	133749	95914.2	39538.3	38211.8	77549.2	56613.2	57983.8	47642.4	59560.9	89583.2	100341	80887.9	102579	101193	62915.5
pos_17730	Asparaginyl-Valine	1.08308	-	HMDB0028744	402234	348047	274676	650604	500474	237367	364978	750257	574315	582675	465463	641150	564438	689322	433070	577721	776341	345736
pos_17732	-	1.08308	-	-	768999	588966	420980	1.43848e+06	1.01876e+06	377804	420999	993893	647326	767287	596820	1.00693e+06	1.04163e+06	1.01951e+06	1.25772e+06	836871	1.11409e+06	979952
pos_4062	-	1.08308	-	-	73567.9	41102.8	33231.8	164867	94303.8	34333.7	36437.9	95700	48794.8	67608.8	51362.1	89502.5	116921	97330.4	213089	74143.9	107356	92684
pos_17731	-	1.08308	-	-	7803.9	3786.24	4512.48	14375.1	13263.9	3081.81	7222.38	6017.94	11273.4	6524.61	7168.9	1584.74	7341.35	14832.9	2448.75	2882.18	12709.2	3833.77
pos_17729	-	1.08308	-	-	9866	4721.01	11611.5	3583.59	21095.9	8317.99	18596.1	15706.7	22802.5	16748.6	16172.6	9889.1	12171.7	22349	5527.02	7086.97	24070.1	1825.67
pos_1055	-	1.08308	-	-	40606.1	32510.4	25456.3	72129.2	47742	25192.4	19613	49906	43970.7	41211.4	32642.8	51355.9	61253.7	59602.3	76579.9	44260.5	80586.6	45239.1
pos_4061	-	1.08308	-	-	19676.4	18736.5	13746.8	46556.4	10012.5	9329.82	10138.8	21782.1	26584.8	22011.8	16378.1	29541.3	33019	34355.9	18097	49631	48481.3	14529.8
pos_4063	-	1.08308	-	-	49967.7	29929.8	60148.2	69073.9	45503.2	45183.4	34622.9	80848	126332	79132.4	73403.7	74726.6	47912.2	39014	68810.4	40378.8	60461	30896.8
neg_2646	-	1.0994	-	-	62037.4	47988	62662.5	79962.6	87249.3	32324.7	64195.6	60556.8	75765	69620.1	63556.8	77963.1	80407.4	97262.2	69148.9	71638.2	99362.7	64624.9
neg_2643	Olaquindox	1.0994	-	HMDB0255930	114810	67659.6	62828.4	206567	161873	75121	71630.4	107673	150310	142242	99367.5	239355	169398	176317	177100	169054	156299	168219
neg_2641	-	1.0994	-	-	445962	350123	289968	797040	690903	101776	133855	116730	200243	242645	183013	519751	235908	302935	134004	264997	282860	194745
neg_2640	-	1.0994	-	-	29522.3	14313.6	12535.5	53469.9	47849.7	19443	11201.7	18158.5	23354.7	24070.1	17223.6	43565.7	49783.6	41397.3	53149.4	36111.2	44325	73935
neg_2645	-	1.0994	-	-	142996	116961	142375	171072	200998	83572	176668	135338	186768	155644	153863	123804	159748	215537	125934	119705	217980	119584
neg_2647	-	1.0994	-	-	76554.6	63014.9	74952.4	97461	104040	43305.2	92070.4	95234.3	101121	94452.2	88424	89382.7	97547.7	109107	82803	85947.1	123013	86867.8
neg_143	-	1.0994	-	-	248737	193293	242217	308406	355270	144501	305082	283963	307780	291514	276616	269230	291798	333780	251780	257491	365090	250852
neg_13836	-	1.0994	-	-	41353.7	35609.2	43651.2	44114.9	62158.6	21234.8	50939.4	52833.3	49631.5	48837	47168.7	41943.7	46711.3	57983.1	38889.9	36887.6	61432.2	38363.8
neg_3095	-	1.0994	-	-	1920.76	571.362	1410.59	5102.16	2519.67	0	0	0	0	180.193	1253.12	720.77	1666.46	2342.02	0	2723.26	2161.79	1105.22
neg_3094	-	1.0994	-	-	121723	69485.6	88570	183817	150656	116088	26403.6	18607.6	50477.3	51219.2	38175.6	109388	52061.8	68604.1	27909.4	58174	65697.3	39924.2
neg_2644	-	1.0994	-	-	98209.8	121709	126399	63802.5	79047	100092	116039	145354	99978.5	112669	103647	89305.3	83981.2	71704.8	86910.9	74667.2	93839.4	92783.8
neg_13845	-	1.0994	-	-	4824.6	8085.61	2601.73	6627.89	1769.95	5037.82	722.41	442.486	1308.18	1899.18	677.384	5123.65	2548.59	1376.05	2058.64	285.28	7710.23	1312.75
neg_13833	-	1.0994	-	-	52713.1	39128	58513.6	58473.8	84506	22944	74187.4	74888.9	67471.4	66408.4	65783.7	49086	70578.2	78736.1	61502.1	48197.3	101003	63452.8
neg_13840	-	1.0994	-	-	35541.6	45632.8	28007.8	39375	30989.5	33702.9	6846.6	33039.4	18780.5	24468.6	15864	39207.8	23321.6	27396	18016	14816.1	31847.2	24532.9
neg_3093	-	1.0994	-	-	3816.45	973.711	869.68	8951.46	6851.14	1436.24	1342.85	2035.56	2839.6	2346.29	1706.83	3167.16	4305.08	4039.1	3615.71	2647.79	3876.15	7346.65
neg_3092	-	1.0994	-	-	2749.77	1826.77	2390.13	4046.37	4318.96	1166.63	1497.2	1953.17	2994.87	2517.02	1873.41	3622.85	4392.86	4216.31	3177.87	2721.34	4321.01	7527.76
neg_13834	-	1.0994	-	-	38467.3	32945.9	45653.9	42843.4	53578	17315.4	65447.8	48196.1	57565.3	54433.2	53302.8	46523.5	52412.1	65537.1	41100.6	40547.8	72904.9	41969.8
neg_13837	-	1.0994	-	-	16625.7	24287.9	23473.2	5821.68	13402.8	16142.9	20580.2	34663.5	24265.3	24638.3	20704.6	19044.1	16789.7	13150.3	17709.1	11971.7	18967.5	22150
neg_13839	-	1.0994	-	-	5621.98	2946.7	4868.84	4300.78	13285.7	2707.88	1196.46	0	3056.26	2093.89	1787.28	4122.86	4036.81	2831.52	1435.72	4488.25	2752.92	8675.65
neg_13847	-	1.0994	-	-	2382.02	2136.97	2870.05	1376.32	4896.23	630.515	1001.92	1882.14	1854.38	1602.07	2127.39	1669.84	2296.64	1341.74	2031.73	1875.96	1810.07	4423.7
neg_3097	-	1.0994	-	-	14327.9	11165.5	14523.7	14788.3	23337.9	7823.85	22828.3	19431.4	20863.7	18409.1	21727.1	10512.8	20908	39370	8649.5	20094.8	25652.7	10773
neg_3096	-	1.0994	-	-	7433.55	8778.18	4551.65	14385.4	9452.48	0	4317.64	15298.7	5998.11	8749.91	6871.1	9385.2	13052	11905.9	20885.9	5060.41	13447.7	13960.2
neg_13844	-	1.0994	-	-	6336.02	3760.52	1871.71	10327.5	7089.72	8630.64	1198.88	3231.71	4993.33	5257.69	3274.7	11606.8	9115.84	2921.46	6679.34	14730.7	13456.3	7791.39
pos_4065	-	1.1058	-	-	58094.7	6056.18	7404.02	166118	108548	2346.79	8711.86	21854.1	38736	36180.7	23638.2	75420.8	77006.6	71306.7	49661.8	113655	88144.6	62264.9
pos_17727	-	1.1058	-	-	50246.3	45644.8	37324.1	77321.1	71489.1	19452.4	33471.8	46505.1	67033.8	55296.2	42019.8	74174.1	68211.2	64017.7	48176.1	45209.2	67918	115735
pos_1058	-	1.1058	-	-	120100	53764.8	52022.1	132015	299033	63666.3	87043.5	137285	114870	338619	208623	1.01528e+06	296708	417195	145181	158504	634436	128227
pos_17726	-	1.1058	-	-	11427.8	7396.78	7040.38	19893.7	11188.5	11619.9	5341.88	11451.2	17393.2	10955.4	9667.86	9635.36	20900.3	20121.1	17085.2	23015.5	19628.7	24651
pos_1059	-	1.1058	-	-	37655.4	34405.5	26925.4	51601.1	50025.5	25319.4	22996.2	47663	45252	42952.9	34488.7	55900.2	61926.7	51247	83004.2	62780.4	77887.3	34714.8
neg_13831	-	1.12342	-	-	24485	27073.1	15701.2	22348.7	30441.5	26860.2	15712.9	28664.1	29386.9	28109.7	22791.9	38674.8	24208.7	26251	18092.3	19822.6	32799.8	24078
neg_3100	-	1.12342	-	-	17928	9433.39	8659.82	29961.4	33617.7	7967.84	10471	9142.18	18109.5	16396.1	11633.6	27861.9	26033.6	29910.4	22940.3	24732.8	25594.1	26990.3
neg_2651	-	1.12342	-	-	51468.4	7722.29	4861.48	126352	113388	5018.7	10116.6	6180.26	17460.2	18458.5	17362.5	40076.9	59760.4	21570.9	37117.8	151183	32131.3	56799.1
neg_2650	-	1.12342	-	-	35255.9	27830.6	20249.3	61270.8	48423.6	18505.2	7125.58	21448.7	24611.3	23385.4	15959.3	40355.9	31175.6	26083.9	23604.6	36205.3	36345.7	33638.3
neg_2649	-	1.12342	-	-	37014.9	26908.5	28512.8	59984.9	60073.2	9595.12	12318	10311.9	22341.3	24933.1	24444	54761.3	25235.1	26908.4	14624.7	35036.8	30705.8	18900
neg_13829	-	1.12342	-	-	23971.9	6274.36	6980.74	61447.3	32087	13070.2	4323.06	11286.3	12813.2	12066.2	8238.52	19842.2	43890.6	50852	20334.5	50854.4	60160.8	37251.4
neg_13826	-	1.12342	-	-	13552.7	3218.73	3867.4	29087.8	23832.4	7757.32	3774.72	9844.03	14051.1	16222.2	8758.21	37219.1	35850.5	37479.1	32196	34330.1	33508.5	41738.7
neg_13828	-	1.12342	-	-	15278.1	7647.14	4698.47	42910.4	18280.5	2853.93	3725.24	5031.15	8900.74	7086.51	5005.48	10688.9	30431.2	27511.3	28325.2	17621.4	33183.8	45514.5
neg_13820	-	1.12342	-	-	6677.52	0	0	16597.6	15376.4	1413.55	0	0	1460.76	1469.99	1603.75	4419.2	7863.47	2566.4	0	28283.1	3051.64	5416.24
neg_13825	-	1.12342	-	-	14707.7	13263.7	11442.9	21941.2	26831.4	59.0647	5084.08	3274.05	6764.59	8850.72	8673.51	20280.2	11005.9	12523.2	7684.02	14415	12542.3	7864.85
neg_3101	-	1.12342	-	-	12801.1	17629.3	8021.8	18297.8	16054	4002.75	971.274	6873.48	7034.38	6771.75	3884.43	12207.9	7121.36	8064.65	5591.64	6911.36	5023.87	10015.3
neg_3104	-	1.12342	-	-	5611.1	0	393.35	14185.1	13477.1	0	0	0	1342.07	335.518	1088.17	0	2611.23	0	0	11058.6	1997.57	0
neg_13827	-	1.12342	-	-	4937.82	2701.04	3054.19	8472.7	8887.31	1573.88	2162.75	2708.11	4239.13	4086.87	2878.12	7237.49	8206.86	9648.8	6228.04	8177.27	9214.21	7765.97
neg_3102	-	1.12342	-	-	38328.9	43311	2652.31	21218	121262	3200.63	1826.66	7834.38	10904.8	12765.9	13213.8	30497.7	96616.4	18118.5	41142.3	54647.8	279821	89352.6
neg_13824	-	1.12342	-	-	6709.92	8556.55	5310.83	5509.5	10946.8	3225.9	5715.89	9017.98	11403.7	9588	7374.09	12214.5	6683.47	8067.5	3838.33	5019.61	10997.7	5494.23
neg_3099	-	1.12342	-	-	5973.97	7362.07	4208.91	5844.29	8874.39	3580.17	4490.13	8389.06	9525.48	8268.21	6680.83	10668.2	7291.81	8096.37	4907.5	6457.01	9430.9	7567.26
neg_13830	-	1.12342	-	-	1296.42	924.475	1722.76	1936.18	1338.03	560.645	753.342	559.155	2341.03	1373.18	1269.01	1839.19	2383.38	1026.63	1473.85	8276.43	487.147	652.859
neg_13832	-	1.12342	-	-	9530	6458.5	11944.2	11377.4	8965.52	8904.35	8314.56	10903.9	17744.8	12680.1	11008.5	13757	16051	11191	10746.2	45761.8	4555	8001.11
neg_3098	-	1.12342	-	-	651.746	251.915	191.891	1360.52	1062.82	391.587	277.138	584.969	442.622	326.182	422.615	0	755.303	800.816	677.77	1261.49	516.529	519.914
neg_2648	-	1.12342	-	-	41648.2	61372	55851.8	10351.4	7884.14	72781.8	35106.3	77856.6	15384.2	38985.3	36370.3	27594.1	13420.3	9704.92	20175.9	11828.3	15062.6	10329.8
neg_13819	-	1.12342	-	-	12900.2	19788.2	13630.3	10728.2	15373.2	4981.17	14511	27684.3	15513.4	16861.1	17035.1	9735.63	14833.8	18514.3	8333.7	13063.8	22211.3	12045.9
neg_13822	-	1.12342	-	-	4114.57	8138.83	3463.17	5036.51	1459.94	2474.38	0	0	1336.85	1375.64	334.213	4165.69	1254.73	1674.47	1376.47	0	0	3222.71
pos_4068	-	1.13082	-	-	26697.2	30164.9	16023.5	40583.8	25916.1	20797.9	28719.6	16340	44365.6	53377.5	31511	124085	80580.4	51755	20593.3	89261.6	89890.8	151401
pos_17721	-	1.13082	-	-	8042.05	227.554	759.408	23681.4	15541.9	0	279.66	2020.29	2784.97	4264.09	4576	11971.4	16265.7	8994.73	12880.1	41922.2	8413.94	9117.35
pos_437	-	1.13082	-	-	91597.6	87143.1	48601.5	161089	106352	54802.7	17750.9	84149.4	54059.4	66516.2	43430.8	110105	78081.6	91456.8	50514.8	75655	101165	71616.1
pos_17710	-	1.13082	-	-	28394.7	31401.8	12380.9	55369	37092.2	5729.33	3731.95	21696.4	19575.5	19966.8	11915.1	34863.3	18055.7	25066	13039.5	15631.1	17836.1	18705.9
pos_17708	-	1.13082	-	-	204826	92698.5	59420.5	530438	303653	37918.5	62941.2	117300	145088	144148	96129.8	251263	226520	223087	167756	354115	177470	210170
pos_1218	-	1.13082	-	-	107824	98751.1	66578.9	172415	121616	79759.6	51785.1	84321.6	67150.6	80950.7	55273.6	120545	83781	96142.5	65859.4	95080.8	80592	81230.5
pos_17720	-	1.13082	-	-	30632.3	29662.3	17428.1	45425.4	43124.7	17521.2	19438.2	48126.7	44720.8	45776	33542	70818.1	42656.1	48401.5	30970.2	43246.6	55299.7	35362.2
[truncated: 17,865 more rows]

## Sheet: Table S4
0.5% Salt VS. 4.0% Salt	FC	P	0.5% Salt VS. 8.0% Salt	FC	P
M-Cresol	2.189	5.7891e-06	(R)-cysteate	2.6212	1.4236e-06
Taurochenodeoxycholic Acid	2.6147	6.5638e-05	Helenalin	14.662	4.1034e-06
N-Acetyl-D-phenylalanine	0.3597	0.00022365	Oryzalexin D	7.9831	1.4321e-05
Helenalin	3.544	0.00025694	2-Hydroxyoctadecanoic acid	8.6048	1.561e-05
N-Choloylglycine	0.14944	0.00049313	TXB2	9.3632	1.9412e-05
Kinetensin	0.00091418	0.00052869	12-oxo-ETE	10.526	4.2983e-05
4-(2,6,6-Trimethyl-1-cyclohexen-1-yl)-2-butanone	0.51579	0.0006016	Chenodeoxycholic acid glycine conjugate	0.1112	0.00011047
Salmeterol	0.10063	0.00066656	4-Oxoretinol	3.0038	0.00011872
Chenodeoxyglycocholic acid	0.16579	0.00068992	Glycochenodeoxycholic Acid	0.12676	0.00014247
N-Acetyl-L-glutamic acid	3.6521	0.00087093	(+/-)-11,12-Dihydroxy-5Z,8Z,14Z,17Z-eicosatetraenoic acid	2.6436	0.00014651
Sclareol oxide	3.6291	0.0014047	DNOC	0.7164	0.00017205
Chenodeoxycholic acid glycine conjugate	0.18528	0.0014164	Glycocholic Acid	0.18759	0.00019261
Glycochenodeoxycholic Acid	0.19745	0.0014612	Chenodeoxyglycocholic acid	0.16622	0.00025958
TXB2	3.6679	0.0014751	N-Choloylglycine	0.14897	0.00030211
Lomefloxacin	0.37403	0.0015734	3-ureido-isobutyrate	2.2123	0.000491
Phenol sulphate	2.4413	0.0017866	Methandriol	2.4718	0.0008145
Nummularine A	0.004527	0.0017882	Cis-4-Carboxymethylenebut-2-en-4-olide	1.6565	0.00085922
N-Acetylserotonin	3.8245	0.0019129	Dehydrodolichol diphosphate	0.20961	0.0011737
Oryzalexin D	5.2439	0.0020383	Phenylacetylglycine	3.1636	0.0012723
N-(p-Hydroxyphenethyl)actinidine	2.2698	0.0021559	Oxypurinol	10.534	0.0015486
Gamma-Linolenic Acid	3.9147	0.0023012	Traumatin	2.1923	0.0016075
Glycocholic Acid	0.27164	0.0024351	Chlorogenic Acid	10.28	0.0016125
S-Adenosylmethionine	0.58613	0.0025244	Xanthosine	7.5283	0.0016376
Betonicine	0.20086	0.0025815	Salmeterol	0.11817	0.0017518
Floionolic acid	0.77579	0.0030513	N-Acetylserotonin	5.7991	0.0017651
N-NITROSOMORPHOLINE	2.8774	0.0031523	Uridine	2.9872	0.0017896
Delta-Guanidinovaleric acid	0.028701	0.0033773	Adenosine	21.372	0.0018963
12-oxo-ETE	5.2918	0.0038791	1-Cyclohexene-1-carboxylic acid	3.7063	0.0020593
Nalidixic acid	0.29587	0.0039652	Clorazepate	0.36964	0.0021571
2-Hydroxyoctadecanoic acid	6.318	0.0039721	Astragaloside I	0.001378	0.0023112
Jasmonic acid	2.6823	0.0042335	Allylestrenol	2.0655	0.002556
21-Deoxycortisone	0.78349	0.0044993	Vaccenic acid	0.29532	0.0028745
3-Ketosphingosine	2.8528	0.0045618	Liquiritin	1.8988	0.0032915
Chaps	0.43682	0.0045968	5-Phenyl-1,3-oxazinane-2,4-dione	2.026	0.0032929
Traumatin	1.4613	0.0058513	Glycodeoxycholic Acid	0.10266	0.0033811
Hexadecanedioic acid	1.5837	0.0058765	Noreugenin	0.31817	0.003463
Estradiol cypionate	1.4947	0.0058941	Sphingosine-1-phosphate	2.1464	0.0043337
D-Galactose	2.0031	0.0063039	Ethyl cinnamate	1.5602	0.0051577
Nystatin A3	0.16477	0.0063625	Deoxycholic acid glycine conjugate	0.08518	0.0053005
Propoxyphene	34.72	0.0064237	Anacardic acid	1.792	0.0053405
Ethyl cinnamate	1.6612	0.0068781	Astromicin	0.0041946	0.0054237
Choline	1.3025	0.008288	Hypoxanthine	4.33	0.0054616
Phaseic acid	0.43516	0.0095262	Glycerylphosphorylcholine	3.3632	0.0055925
Isokobusone	1.3576	0.0098794	Ovalicin	2.0417	0.0056335
Trichloroethanol glucuronide	0.76778	0.010386	3-Dehydroquinic acid	1.4962	0.0057793
Ethyl tiglate	0.058431	0.01079	Eburicoic acid	1.3639	0.0061412
Myristic acid	1.6369	0.01158	Tranexamic Acid	1.5517	0.0063117
17-Hydroxylinolenic acid	0.63217	0.011622	Uracil	1.5678	0.006409
Phenmetrazine	10.02	0.012292	Inosine	3.6994	0.0064869
Linoelaidic acid	2.6748	0.012335	Kinetensin	0.0085271	0.0066231
Lupinine	0.19505	0.012533	Pyridazine-3,6-diol	1.8417	0.0071738
Sterol	0.65284	0.012713	9(S)-HODE	0.37972	0.0072942
Testosterone enanthate	0.10471	0.012866	Calcidiol	0.18827	0.0077116
6-oxocampestanol	0.022713	0.014219	Dimethylglycine	1.9119	0.008029
Ergocornine	2.5005	0.014953	P-Tolualdehyde	1.2657	0.0080507
Amikacin	1.975	0.01594	Estradiol cypionate	2.0135	0.0082593
2-Deoxygalactopyranose	0.52485	0.016095	Trans-Cinnamic acid	0.022063	0.0083062
2-Hydroxyphenylacetic Acid	0.60229	0.017704	Kynurenic Acid	0.05824	0.0097592
16-Oxoestrone	0.0069654	0.018329	Nummularine A	0.012504	0.0097624
16-Hydroxyhexadecanoic acid	1.7373	0.018686	Ethambutol	0.063231	0.0098633
3-Methylindole	1.8822	0.021044	Betonicine	0.23182	0.010037
Erucic acid	1.6311	0.021198	Oryzalexin A	2.7969	0.010166
Mexiletine	0.18084	0.022131	Saccharopine	0.28901	0.011618
Taurocholic Acid	2.0837	0.02265	Alpha-Eudesmol	0.44593	0.011949
Cholic Acid	0.057018	0.022658	Sterol	0.66113	0.01211
Dimethylglycine	1.7348	0.022727	Hydroxyphenylacetylglycine	2.0699	0.012213
Brassinolide	0.0069118	0.02372	Nalidixic acid	0.35759	0.012459
2-Propylglutaric Acid	1.4607	0.025586	Caffeine	2.0678	0.012721
Linoleic Acid	0.69152	0.025681	Floionolic acid	0.70121	0.012821
(+)-lariciresinol	0.65498	0.026016	Piperdial	1.8544	0.013193
N-OCTANOYL-L-HOMOSERINE LACTONE	1.8946	0.026912	3-Methylindole	1.8512	0.013379
Resolvin E2	0.6512	0.028006	TAURODEOXYCHOLIC ACID	0.45069	0.01359
Glycodeoxycholic Acid	0.19262	0.028674	N4-Acetylcytidine	1.9637	0.01371
3a,7a,12a-Trihydroxy-5b-cholestan-26-al	0.032174	0.029875	L-Threonine	2.4915	0.014094
Piperdial	1.4222	0.030272	O-Methylsterigmatocystin	2.8614	0.014192
Cinnamyl acetate	0.80799	0.031589	N-OCTANOYL-L-HOMOSERINE LACTONE	2.0716	0.014287
Deoxycholic acid glycine conjugate	0.15724	0.033511	Choline	1.2849	0.01448
Traumatic Acid	0.30366	0.036163	N-(p-Hydroxyphenethyl)actinidine	1.9287	0.015116
Nornicotine	1.4051	0.036239	Procainamide	0.45631	0.015959
N-Methyl-2-pyrrolidinone	1.4886	0.037689	DG(18:2(9Z,12Z)/22:6(4Z,7Z,10Z,13Z,16Z,19Z)/0:0)	3.6372	0.015965
Phytosphingosine	0.81534	0.038112	Isokobusone	1.4689	0.01599
5b-Cholestane-3a,7a,12a,23R,25-pentol	0.06065	0.038218	D-Galactose	1.7579	0.016368
3alpha,7alpha,12alpha-trihydroxy-5beta-cholestanate	0.050945	0.038289	DG(8:0/10:0/0:0)	1.2217	0.016628
3-Phenyllactic Acid	0.61705	0.038988	5-Hydroxyindoleacetylglycine	2.5441	0.016764
9,12,13-TriHOME	0.74956	0.039408	Erucic acid	0.43131	0.016857
Phytanic acid	1.4371	0.039535	Indole-3-acetic Acid	1.6324	0.017062
3beta,7alpha-Dihydroxy-5-cholestenoate	0.027455	0.041367	(10E,12Z)-(9S)-9-Hydroperoxyoctadeca-10,12-dienoic acid	0.49858	0.017407
Cytidine	1.6167	0.04287	PA(8:0/13:0)	1.693	0.018166
Cyclo-dopa 5-O-glucoside	1.6189	0.043092	Dichloroacetic Acid	2.8127	0.018319
(Z)-4-Hydroxy-6-dodecenoic acid lactone	1.3303	0.04338	Beta-N-Acetylglucosamine	0.26286	0.018565
Succinic Acid	2.0041	0.043667	Cis-9,10-Epoxystearic acid	0.46519	0.018683
Capsiamide	1.4808	0.045134	Ketoleucine	0.67312	0.018822
L-Palmitoylcarnitine	1.3469	0.045589	(-)-Arctigenin	0.54774	0.019245
Nicoboxil	1.4844	0.048658	(S)-10,16-Dihydroxyhexadecanoic acid	0.66043	0.02138
P-Tolualdehyde	1.3702	0.049711	Cholic Acid	0.05891	0.021601
			12(R)-HETE	2.2115	0.022053
			P-Toluenesulfonamide	1.8837	0.023169
			9,10-Dihydroxystearic acid	0.75163	0.02377
			L-Glutamine	1.6746	0.023858
			Isopiperitenone	0.39647	0.024511
			Berberine	0.4412	0.02471
			Netilmicin	0.3758	0.025804
			17-beta-Estradiol-3-glucuronide	0.33992	0.025922
			Sugeonol	0.57215	0.026059
			DG(18:4(6Z,9Z,12Z,15Z)/18:4(6Z,9Z,12Z,15Z)/0:0)	0.60651	0.026289
			Mimosine	2.0971	0.0264
			Phenol sulphate	2.2963	0.026577
			20-Hydroxyeicosatetraenoic acid	0.28169	0.026582
			Oleic acid	0.50904	0.027223
			7alpha-Hydroxy-3-oxo-4-cholestenoate	0.62427	0.027785
			M-Cresol	1.2912	0.028559
			Cyclohexaneundecanoic acid	0.64265	0.029464
			Alpha-Ionone	0.7787	0.029632
			Phytanic acid	0.56744	0.030254
			Solutol HS 15	0.22214	0.03066
			Linoleoyl Ethanolamide	0.43154	0.0307
			Beta-Farnesene	0.7331	0.031126
			2-Deoxygalactopyranose	0.57184	0.032143
			5-Methylcytosine	1.7143	0.032463
			2-Hydroxy-6-pentadecylbenzoic acid	2.3438	0.032646
			Dioctyl Phthalate	0.41684	0.032919
			Cephalosporin C	0.44189	0.033879
			Linolenelaidic acid	0.50784	0.034233
			Palmitic acid	0.48782	0.034378
			Deoxyloganin	2.0713	0.035024
			5-Hydroxyindoleacetic acid	2.1978	0.035394
			Delta-Guanidinovaleric acid	0.087335	0.03576
			Amikacin	3.2757	0.035924
			Dialdehyde	1.979	0.035954
			5(6)-Epoxy Prostaglandin E1	0.46857	0.03642
			Taurochenodeoxycholic Acid	1.776	0.037182
			13(S)-HODE	0.57892	0.037831
			Nystatin A3	0.29488	0.038219
			L-Palmitoylcarnitine	1.5459	0.038686
			7-Dehydrodesmosterol	0.41905	0.039299
			Umbelliferone	1.2477	0.039601
			DG(22:6(4Z,7Z,10Z,13Z,16Z,19Z)/18:2(9Z,12Z)/0:0)	0.2712	0.039629
			Tiglic acid	1.9313	0.040859
			3'-Ketolactose	1.6936	0.041573
			4,4-Dimethyl-5-alpha-cholest-7-en-3-beta-ol	0.25858	0.042424
			Sapienic acid	0.51942	0.042699
			Dihydroxyacetone	1.2822	0.042915
			Tridecanoic acid	0.57572	0.042956
			L-prolinamide	2.0439	0.043077
			Eplerenone	0.43755	0.043518
			Oxidized Glutathione	2.4287	0.043658
			Cytidine	1.4243	0.043825
			L-Carnitine	1.5475	0.044119
			Glyceraldehyde	1.5399	0.045176
			2-Hydroxypyridine	1.6168	0.045225
			16-Oxoestrone	0.011341	0.045342
			8-Amino-7-oxononanoic acid	2.242	0.045352
			Pipecolic Acid	1.8643	0.045384
			Phenmetrazine	108.29	0.046147
			Alpha-Eleostearic acid	0.64103	0.048478
			Alpha-Methylstyrene	0.60712	0.048581

## Sheet: Table S5
outcome	exposure	method	nsnp	b	se	pval	lo_ci	up_ci	or	or_lci95	or_uci95
Red cell distribution width || id:ebi-a-GCST90002369	Sodium in urine (UKB data field 30530) || id:ebi-a-GCST90013989	MR Egger	33	0.154316	0.0860925	0.0828271	-0.0144255	0.323057	1.16686	0.985678	1.38134
Red cell distribution width || id:ebi-a-GCST90002369	Sodium in urine (UKB data field 30530) || id:ebi-a-GCST90013989	Weighted median	33	0.118849	0.03383	0.000442881	0.052542	0.185156	1.1262	1.05395	1.20341
Red cell distribution width || id:ebi-a-GCST90002369	Sodium in urine (UKB data field 30530) || id:ebi-a-GCST90013989	Inverse variance weighted	33	0.11635	0.023472	7.15946e-07	0.0703453	0.162356	1.12339	1.07288	1.17628
Red cell distribution width || id:ebi-a-GCST90002369	Sodium in urine (UKB data field 30530) || id:ebi-a-GCST90013989	Simple mode	33	0.116854	0.0746896	0.12753	-0.0295376	0.263246	1.12396	0.970894	1.30115
Hematocrit || id:ebi-a-GCST90002304	Sodium in urine (UKB data field 30530) || id:ebi-a-GCST90013989	MR Egger	25	0.111319	0.123122	0.375298	-0.130001	0.352639	1.11775	0.878095	1.42282
Hematocrit || id:ebi-a-GCST90002304	Sodium in urine (UKB data field 30530) || id:ebi-a-GCST90013989	Weighted median	25	0.075914	0.0399878	0.0576396	-0.0024621	0.15429	1.07887	0.997541	1.16683
Hematocrit || id:ebi-a-GCST90002304	Sodium in urine (UKB data field 30530) || id:ebi-a-GCST90013989	Inverse variance weighted	25	0.0730142	0.027993	0.00909915	0.018148	0.12788	1.07575	1.01831	1.13642
Hematocrit || id:ebi-a-GCST90002304	Sodium in urine (UKB data field 30530) || id:ebi-a-GCST90013989	Simple mode	25	0.073696	0.0736362	0.326902	-0.070631	0.218023	1.07648	0.931806	1.24362
Fibrinogen measurement || id:ebi-a-GCST90019421	Sodium in urine (UKB data field 30530) || id:ebi-a-GCST90013989	MR Egger	39	0.933643	0.574019	0.112331	-0.191435	2.05872	2.54376	0.825773	7.83594
Fibrinogen measurement || id:ebi-a-GCST90019421	Sodium in urine (UKB data field 30530) || id:ebi-a-GCST90013989	Weighted median	39	0.262074	0.213624	0.219899	-0.15663	0.680777	1.29962	0.855021	1.97541
Fibrinogen measurement || id:ebi-a-GCST90019421	Sodium in urine (UKB data field 30530) || id:ebi-a-GCST90013989	Inverse variance weighted	39	0.302785	0.151172	0.0451868	0.00648703	0.599083	1.35362	1.00651	1.82045
Fibrinogen measurement || id:ebi-a-GCST90019421	Sodium in urine (UKB data field 30530) || id:ebi-a-GCST90013989	Simple mode	39	0.161536	0.51938	0.757487	-0.856448	1.17952	1.17532	0.424668	3.25281
Hemoglobin concentration || id:ebi-a-GCST90002310	Sodium in urine (UKB data field 30530) || id:ebi-a-GCST90013989	MR Egger	18	0.185391	0.172731	0.299061	-0.153161	0.523942	1.20369	0.857991	1.68867
Hemoglobin concentration || id:ebi-a-GCST90002310	Sodium in urine (UKB data field 30530) || id:ebi-a-GCST90013989	Weighted median	18	0.0521441	0.0473111	0.270395	-0.0405857	0.144874	1.05353	0.960227	1.15589
Hemoglobin concentration || id:ebi-a-GCST90002310	Sodium in urine (UKB data field 30530) || id:ebi-a-GCST90013989	Inverse variance weighted	18	0.06208	0.034959	0.0757662	-0.0064395	0.1306	1.06405	0.993581	1.13951
Hemoglobin concentration || id:ebi-a-GCST90002310	Sodium in urine (UKB data field 30530) || id:ebi-a-GCST90013989	Simple mode	18	0.0404025	0.10312	0.700075	-0.161714	0.242519	1.04123	0.850685	1.27445
Red blood cell count || id:ebi-a-GCST90002363	Sodium in urine (UKB data field 30530) || id:ebi-a-GCST90013989	MR Egger	22	0.0942104	0.132167	0.484197	-0.164837	0.353258	1.09879	0.848032	1.4237
Red blood cell count || id:ebi-a-GCST90002363	Sodium in urine (UKB data field 30530) || id:ebi-a-GCST90013989	Weighted median	22	0.0434889	0.0370185	0.240079	-0.0290674	0.116045	1.04445	0.971351	1.12305
Red blood cell count || id:ebi-a-GCST90002363	Sodium in urine (UKB data field 30530) || id:ebi-a-GCST90013989	Inverse variance weighted	22	0.0434416	0.0274971	0.114139	-0.0104528	0.0973359	1.0444	0.989602	1.10223
Red blood cell count || id:ebi-a-GCST90002363	Sodium in urine (UKB data field 30530) || id:ebi-a-GCST90013989	Simple mode	22	0.0480297	0.0735987	0.521102	-0.0962239	0.192283	1.0492	0.908261	1.21201
Mean corpuscular volume || id:ebi-a-GCST90002334	|| id:ebi-a-GCST90017050	MR Egger	12	-0.0455058	0.0304638	0.166104	-0.105215	0.0142033	0.955514	0.900131	1.0143
Mean corpuscular volume || id:ebi-a-GCST90002334	|| id:ebi-a-GCST90017050	Weighted median	12	-0.0237917	0.0124377	0.0557636	-0.0481696	0.000586086	0.976489	0.952972	1.00059
Mean corpuscular volume || id:ebi-a-GCST90002334	|| id:ebi-a-GCST90017050	Inverse variance weighted	12	-0.0339409	0.00931601	0.000269176	-0.0522003	-0.0156815	0.966629	0.949139	0.984441
Mean corpuscular volume || id:ebi-a-GCST90002334	|| id:ebi-a-GCST90017050	Simple mode	12	-0.0101908	0.0208768	0.635036	-0.0511093	0.0307277	0.989861	0.950175	1.0312
Hematocrit || id:ebi-a-GCST90002304	|| id:ebi-a-GCST90017056	MR Egger	11	-0.0413382	0.0265641	0.154093	-0.0934039	0.0107275	0.959505	0.910826	1.01079
Hematocrit || id:ebi-a-GCST90002304	|| id:ebi-a-GCST90017056	Weighted median	11	-0.0286816	0.013095	0.0285044	-0.0543478	-0.00301543	0.971726	0.947103	0.996989
Hematocrit || id:ebi-a-GCST90002304	|| id:ebi-a-GCST90017056	Inverse variance weighted	11	-0.0201524	0.00968421	0.0374378	-0.0391335	-0.00117138	0.980049	0.961622	0.998829
Hematocrit || id:ebi-a-GCST90002304	|| id:ebi-a-GCST90017056	Simple mode	11	-0.0218985	0.0220585	0.344246	-0.0651331	0.0213361	0.97834	0.936943	1.02157
Red cell distribution width || id:ebi-a-GCST90002369	|| id:ebi-a-GCST90017024	MR Egger	15	-0.030276	0.017119	0.10041	-0.0638293	0.00327727	0.970178	0.938165	1.00328
Red cell distribution width || id:ebi-a-GCST90002369	|| id:ebi-a-GCST90017024	Weighted median	15	-0.0129306	0.0118756	0.276224	-0.0362067	0.0103455	0.987153	0.964441	1.0104
Red cell distribution width || id:ebi-a-GCST90002369	|| id:ebi-a-GCST90017024	Inverse variance weighted	15	-0.0172498	0.00830086	0.0377031	-0.0335194	-0.000980068	0.982898	0.967036	0.99902
Red cell distribution width || id:ebi-a-GCST90002369	|| id:ebi-a-GCST90017024	Simple mode	15	-0.008681	0.0198247	0.668148	-0.0475374	0.0301754	0.991357	0.953575	1.03064
Red blood cell count || id:ebi-a-GCST90002363	|| id:ebi-a-GCST90017058	MR Egger	4	-0.014142	0.0410077	0.763087	-0.0945171	0.0662331	0.985957	0.909812	1.06848
Red blood cell count || id:ebi-a-GCST90002363	|| id:ebi-a-GCST90017058	Weighted median	4	-0.0256215	0.0168534	0.128447	-0.0586542	0.00741118	0.974704	0.943033	1.00744
Red blood cell count || id:ebi-a-GCST90002363	|| id:ebi-a-GCST90017058	Inverse variance weighted	4	-0.0308066	0.0149169	0.0389021	-0.0600437	-0.00156957	0.969663	0.941723	0.998432
Red blood cell count || id:ebi-a-GCST90002363	|| id:ebi-a-GCST90017058	Simple mode	4	-0.0224216	0.0226769	0.395684	-0.0668682	0.0220251	0.977828	0.935318	1.02227
Mean corpuscular volume || id:ebi-a-GCST90002334	11-dehydro-2,3-dinor-TXB2	MR Egger	19	0.00580391	0.0126325	0.651736	-0.0189557	0.0305636	1.00582	0.981223	1.03104
Mean corpuscular volume || id:ebi-a-GCST90002334	11-dehydro-2,3-dinor-TXB2	Weighted median	19	0.00534012	0.00733528	0.46661	-0.00903702	0.0197173	1.00535	0.991004	1.01991
Mean corpuscular volume || id:ebi-a-GCST90002334	11-dehydro-2,3-dinor-TXB2	Inverse variance weighted	19	0.0108228	0.00523133	0.0385602	0.00056943	0.0210762	1.01088	1.00057	1.0213
Mean corpuscular volume || id:ebi-a-GCST90002334	11-dehydro-2,3-dinor-TXB2	Simple mode	19	0.000701903	0.0130582	0.957725	-0.0248922	0.026296	1.0007	0.975415	1.02664
Hemoglobin concentration || id:ebi-a-GCST90002310	11-dehydro-2,3-dinor-TXB2	MR Egger	19	0.0356153	0.0132579	0.0156136	0.00962979	0.0616009	1.03626	1.00968	1.06354
Hemoglobin concentration || id:ebi-a-GCST90002310	11-dehydro-2,3-dinor-TXB2	Weighted median	19	0.0156756	0.00712009	0.0276934	0.00172023	0.029631	1.0158	1.00172	1.03007
Hemoglobin concentration || id:ebi-a-GCST90002310	11-dehydro-2,3-dinor-TXB2	Inverse variance weighted	19	0.0151482	0.00519821	0.00356685	0.00495975	0.0253367	1.01526	1.00497	1.02566
Hemoglobin concentration || id:ebi-a-GCST90002310	11-dehydro-2,3-dinor-TXB2	Simple mode	19	0.0159338	0.0134666	0.25212	-0.0104608	0.0423284	1.01606	0.989594	1.04324
Hematocrit || id:ebi-a-GCST90002304	11-dehydro-2,3-dinor-TXB2	MR Egger	20	0.0304165	0.00829374	0.00176204	0.0141607	0.0466722	1.03088	1.01426	1.04778
Hematocrit || id:ebi-a-GCST90002304	11-dehydro-2,3-dinor-TXB2	Weighted median	20	0.0252476	0.00622613	5.01118e-05	0.0130444	0.0374508	1.02557	1.01313	1.03816
Hematocrit || id:ebi-a-GCST90002304	11-dehydro-2,3-dinor-TXB2	Inverse variance weighted	20	0.0174594	0.00438267	6.78413e-05	0.00886935	0.0260494	1.01761	1.00891	1.02639
Hematocrit || id:ebi-a-GCST90002304	11-dehydro-2,3-dinor-TXB2	Simple mode	20	0.0177277	0.0104192	0.105166	-0.00269386	0.0381493	1.01789	0.99731	1.03889
Red cell distribution width || id:ebi-a-GCST90002369	Glycochenodeoxycholate	MR Egger	27	-0.0126944	0.0116039	0.284396	-0.0354381	0.0100493	0.987386	0.965183	1.0101
Red cell distribution width || id:ebi-a-GCST90002369	Glycochenodeoxycholate	Weighted median	27	-0.014531	0.00723614	0.0446306	-0.0287139	-0.000348198	0.985574	0.971694	0.999652
Red cell distribution width || id:ebi-a-GCST90002369	Glycochenodeoxycholate	Inverse variance weighted	27	-0.0110942	0.00497557	0.0257648	-0.0208464	-0.0013421	0.988967	0.979369	0.998659
Red cell distribution width || id:ebi-a-GCST90002369	Glycochenodeoxycholate	Simple mode	27	-0.0166693	0.0146381	0.265185	-0.0453599	0.0120213	0.983469	0.955653	1.01209
Red cell distribution width || id:ebi-a-GCST90002369	Glycochenodeoxycholate	Weighted mode	27	-0.0163551	0.0151761	0.291071	-0.0461003	0.0133901	0.983778	0.954946	1.01348
Red cell distribution width || id:ebi-a-GCST90002369	exposure	MR Egger	22	-0.0166755	0.00943419	0.0923897	-0.0351665	0.00181553	0.983463	0.965445	1.00182
Red cell distribution width || id:ebi-a-GCST90002369	exposure	Weighted median	22	-0.0143659	0.00646689	0.0263201	-0.027041	-0.00169081	0.985737	0.973321	0.998311
Red cell distribution width || id:ebi-a-GCST90002369	exposure	Inverse variance weighted	22	-0.00916892	0.00435087	0.0350851	-0.0176966	-0.000641209	0.990873	0.982459	0.999359
Red cell distribution width || id:ebi-a-GCST90002369	exposure	Simple mode	22	-0.00937092	0.012903	0.475698	-0.0346608	0.015919	0.990673	0.965933	1.01605
